# Supplementary material for: Proteomics of Duchenne Muscular Dystrophy Patient iPSC-Derived Skeletal Muscle Cells Reveal Differential Expression of Cytoskeletal and Extracellular Matrix Proteins
Source: Cells. 2025 Oct 28;14(21):1688. doi: 10.3390/cells14211688 (PMC12611083; doi:10.3390/cells14211688)
Supplement: Supplementary file 1 [file cells-14-01688-s001.zip]

Archive with 2 entries (2 files):
- cells-3890693-supplementary.pdf
- cells_3890693_TablesS1-7.xlsx
