# Supplementary material for: Proteomics of Duchenne Muscular Dystrophy Patient iPSC-Derived Skeletal Muscle Cells Reveal Differential Expression of Cytoskeletal and Extracellular Matrix Proteins
Source: Cells. 2025 Oct 28;14(21):1688. doi: 10.3390/cells14211688 (PMC12611083; doi:10.3390/cells14211688)
Supplement: Supplementary file 1 [file cells-14-01688-s001.zip › cells_3890693_TablesS1-7.xlsx]

## Sheet: S1
Supplementary Table S1: Core Overlap of proteins between 2D and 3D
Overlap 2D/3D	Only in 2D	Only in 3D		Core Go term
P26583	Q9NZM1	F8VXC8		Category	Term	Count	%	PValue	Genes	List Total	Pop Hits	Pop Total	Fold Enrichment	Bonferroni	Benjamini	FDR
Q86Y82	O95819	A0A1C7CYX9		GOTERM_CC_DIRECT	GO:0070062~extracellular exosome	765	3433572710951520	2.46079e-214	Q9H0E2, Q7KZF4, O95433, Q9Y265, O14672, P67809, Q9H3K2, Q9P2R3, Q71UI9, O95793, P30520, Q9P2R7, P61020, O60568, A0A804F6T5, P21926, P60174, Q92973, O15511, P61026, P27348, P08962, P52565, P49257, Q9Y277, O00154, P52209, Q9NRX4, Q08431, Q9GZZ1, O00159, P50148, P16104, P62244, P21810, P21817, O00161, P14174, P62241, P49006, P61158, P49368, O15400, Q9Y281, P10809, Q9UI12, P62249, P07602, O95336, P50…	2221	2242	20795	3194744955398970	2.80038e-210	2.80038e-210	2.28361e-211
P17677	Q16647	P52758		GOTERM_CC_DIRECT	GO:0005829~cytosol	1201	5390484739676840	6.69448e-159	Q9H0E2, Q9Y265, Q9Y266, P54619, O95793, P52434, P13073, O60684, Q92973, Q92734, Q00839, P05455, Q92974, O75935, Q9UIQ6, Q08AM6, O00154, P52209, Q8NE71, Q9BPU6, P51114, O00159, P19623, P51116, O60216, P62244, P14174, Q99598, P62241, Q9UKV3, Q9Y285, P61158, O75937, P10809, P62249, O95336, P06756, P30626, Q06124, Q9NQW7, Q96P70, P62495, P61163, O00170, P61160, O60664, O60662, P40429, Q9Y295, P48147,…	2221	5713	20795	1968290287647000	7.61832e-155	3.80916e-155	3.10624e-156
P61353	Q5T9L3	Q9BVC6		GOTERM_CC_DIRECT	GO:0005925~focal adhesion	212	9515260323159780	7.73504e-76	P18084, O14672, Q15417, P62917, P13861, P21926, O00151, O15511, P46783, P61026, Q8WUM4, P27348, Q92974, P46782, P46781, P27361, O75131, Q9Y4L1, O00161, P62241, P61158, P00533, P46777, P62249, Q16527, P50395, P06756, P62937, Q14108, O75369, P32004, Q9BR76, P61160, P23528, P17096, P40429, P63104, P62258, F5GXS2, P05556, P31946, P08708, P07737, P50281, Q14118, P62829, P13612, Q7L576, Q9UHA4, P17655,…	2221	433	20795	4584144836241910	8.80248e-73	2.93416e-73	2.39271e-72
P83731	Q9Y2Q9	P31483		GOTERM_CC_DIRECT	GO:0005737~cytoplasm	1065	4.78007e+16	1.89467e-75	Q9H0E2, Q92979, Q9Y266, P54619, O95793, O00151, O60684, Q92973, O95319, Q92734, O14787, P26378, P05455, Q92974, Q9UIQ6, O00154, Q8NE71, Q9BPU6, P51114, O00159, P51116, P17677, P62244, O00161, P14174, Q99598, P62241, Q9Y285, P49006, P61158, A6NHL2, Q9Y281, P10809, P62249, Q9BRX8, P27695, P30626, Q9BRX2, Q12849, Q06124, Q9NQW7, Q96P70, P62495, P61163, O00170, Q7L1Q6, P39687, P61160, O60664, O60662,…	2221	6004	20795	1.66081e+16	2.15614e-72	5.39034e-73	4.39564e-72
Q99719	Q6DD88	Q14114		GOTERM_CC_DIRECT	GO:0005654~nucleoplasm	757	3397666068222620	4.25406e-48	Q92979, Q9Y265, Q9Y266, Q9NRW1, P67809, P54619, Q8IXM2, Q9NS86, O00267, P52434, P52435, P15374, P13073, O60684, Q96JM3, Q92973, P63208, Q9Y2X3, O95319, Q00839, Q9H0D6, Q9H2H8, P08962, Q9BQ69, P52564, P09936, O75934, P30876, P27361, O00154, Q9NRX4, Q8NE71, Q05048, Q6P2E9, O00159, P16104, P18887, O60216, P16234, P62244, O00161, Q99598, P14174, Q5JTV8, P62241, Q92841, Q9UKV3, O75937, Q9ULX6, P62249,…	2221	4107	20795	1.72576e+16	4.84112e-45	9.68224e-48	7.89553e-47
P13637	Q8WVC6	E9PHY5		GOTERM_CC_DIRECT	GO:1990904~ribonucleoprotein complex	141	6.32855e+16	4.60545e-44	P23396, Q4G0J3, Q9Y265, P67809, P52272, P62917, Q06787, P62081, P14678, P18124, P47914, P62910, Q16630, P46783, P83731, P46940, O95319, P09651, P62913, P62753, P45973, P26378, Q00839, P05455, Q9UQ80, P51991, Q9BX40, Q14576, P55795, P13639, Q13405, P04406, P46782, G3V4C1, Q8IXT5, P46781, P36578, Q8ND56, P19338, P22626, P62244, P63173, P62241, P62888, Q92841, P46777, P46776, P60866, Q9ULX6, P46778,…	2221	292	20795	4521126174190320	5.241e-41	8.735e-42	7.12309e-42
Q07954	Q6UX71	P12814		GOTERM_CC_DIRECT	GO:0022626~cytosolic ribosome	78	3500897666068220	1.42787e-41	Q9Y3U8, Q92616, P23396, Q71UM5, P62917, P62081, P62280, P18124, P39019, P62750, P62277, P47914, P61221, P62273, P39023, P30050, P62910, P46783, P15170, P83731, P62913, P62753, Q14694, Q07020, P46782, P46781, P36578, P62244, P84098, P63173, P61353, P68104, P62241, P62888, P61313, P62847, P05386, P46777, P46776, P62841, P60866, P05388, P46778, P49207, P61513, P62249, P25398, P32969, Q9BRX2, P18621,…	2221	97	20795	7528929571057890	1.62491e-38	2.32131e-38	1.89295e-38
P52815	Q8TAQ2	P13591		GOTERM_CC_DIRECT	GO:0005739~mitochondrion	388	1741472172351880	1.88465e-35	O75947, Q9H845, Q9H3K2, P30520, Q8NE86, Q9P2R7, A0A804F6T5, P13073, Q9UJS0, Q9BQ69, P30876, O95202, Q9Y277, P48047, P28331, Q9NQ50, P27361, O00154, P38117, O00161, P10809, P27695, Q12849, Q06124, P16435, P15104, P18859, P12081, Q9UHQ9, P54886, Q86SX6, K7EJE8, P99999, O00299, Q6UB35, Q9NP58, O60313, P15121, Q9UFN0, P49588, Q9NXF1, P10909, P49189, P28482, Q9Y4W6, P50213, Q9P0J0, P19404, Q96GK7, O60…	2221	1721	20795	2110868705853290	2.14473e-31	2.68092e-32	2.1862e-33
Q14166	A0A0J9YYL3	P62879		GOTERM_CC_DIRECT	GO:1904813~ficolin-1-rich granule lumen	77	3.45601e+16	7.85687e-27	Q14764, P0DMV8, P07900, P06737, P28482, P63172, P51665, Q12905, P42025, A0A804F6T5, P04080, P36871, Q13162, P04040, O15511, P09972, P09211, Q13442, P55072, Q13200, P06744, O43242, Q14974, Q9Y315, P13639, Q14019, O00231, P14923, P37108, Q86VP6, P13798, O00232, Q5T0I0, P12268, Q99436, P15586, P16278, P18206, P11142, P35573, P14174, P68104, P02794, P50990, P09429, P00491, P28066, P14618, P12956, P62…	2221	126	20795	5721771974586020	8.94112e-24	9.93458e-25	8.10131e-25
Q8IV08	Q13510	Q9NQR4		GOTERM_CC_DIRECT	GO:0005634~nucleus	942	4228007181328540	1.27182e-23	Q92979, Q9Y265, P54619, Q71UI9, P52434, P52435, O60684, Q92973, O95319, O14787, Q00839, Q9H0D6, P05455, Q9BQ69, O75934, P30876, Q9Y277, P52209, P51114, P16104, P51116, O60216, Q99598, P62241, Q9UKV3, P61158, O75937, P27694, P27695, Q06124, P39687, P61160, P40429, Q9Y294, Q9Y295, P48147, Q8N684, P63104, P26599, P40424, P62258, P31942, Q92945, Q9NZI8, P31943, P31946, P50281, Q5BKZ1, P31948, P26373,…	2221	6244	20795	1.41253e+16	1.44733e-20	1.44733e-21	1.18024e-22
Q9Y4F1	P09486	Q8NF91		GOTERM_CC_DIRECT	GO:0016020~membrane	836	3752244165170550	1.69335e-22	Q9Y265, Q9Y266, Q5H8C1, P54619, O95793, P13073, P21926, O60684, Q00839, Q9H0D6, Q9H2H8, P08962, Q9UIQ6, P30876, P49257, P28331, Q9Y277, Q8NE71, P37268, P51114, O00159, P51116, O60216, P62244, O00161, P62241, Q9Y285, P61158, P10809, P62249, P07602, P06756, P30626, O95573, Q96P70, O00170, Q7L1Q6, P61160, O60664, P40429, Q9Y295, P48147, Q8N684, P26599, P62258, Q92945, P31943, P31946, P08708, P50281,…	2221	5415	20795	1445500288316460	1.92703e-18	1.75185e-19	1.42857e-19
P02794	P27816	P46779		GOTERM_CC_DIRECT	GO:0042470~melanosome	64	2872531418312380	9.06715e-21	Q7KZF4, E5RK69, P07900, P13667, P11166, P51148, P35613, P61020, A0A7P0T8A7, P02649, P63000, Q8WUM4, P07355, P07237, P08962, P23284, Q14697, P04843, Q9H3Z4, P11021, P11142, Q93050, P54709, P30040, P49327, Q16563, P09543, P08133, P05023, P50991, O43852, Q15758, O00560, P55209, P30101, P50995, P20339, Q15084, P23526, Q00610, Q15286, P49755, P63104, P02786, P62258, P35749, P05556, O75955, P07339, P62…	2221	102	20795	5874760530056230	1.03184e-16	8.59868e-19	7.01193e-19
Q9BTV4	O00461	E7EVA0		GOTERM_CC_DIRECT	GO:0034774~secretory granule lumen	66	296229802513465	1.17954e-16	Q14764, P07900, P06737, P63172, P51665, P42025, A0A804F6T5, P04080, Q13162, P04040, O15511, P09972, P09211, P55072, Q13200, P06744, O43242, Q9Y315, P13639, Q14019, O00231, P37108, Q86VP6, O00232, Q5T0I0, P12268, Q99436, P18206, P11142, P35573, P14174, P68104, P50990, P09429, P50395, P00491, P28066, P14618, P12956, P62937, P35998, O00487, O00764, P13010, P20618, Q7Z6Z7, P02787, Q9UJU6, P25787, Q15…	2221	118	20795	5236876044536350	1.34232e-14	1.03255e-14	8.42011e-16
P17096	Q9BRJ6	Q8NES3		GOTERM_CC_DIRECT	GO:0032991~protein-containing complex	180	807899461400359	8.61173e-17	Q9H0E2, P07900, O00429, P62081, Q6NZI2, P13861, Q9NYU2, P42224, P21926, P11171, H0YFY6, Q5JPE7, P62913, P27348, P62995, P45973, Q00839, Q14694, O94905, P07237, Q92974, O94874, P23284, A0A0A6YYL4, P62805, G3V4C1, O96019, Q8TCJ2, P10644, Q9BPU6, P16234, Q32P28, P00533, P05067, P46777, P10809, Q13098, Q14980, Q15276, P35914, P36969, P62937, Q06124, Q99471, Q99623, Q9Y2Z0, P61204, Q9Y294, Q16531, P61…	2221	691	20795	2438960820636580	9.80014e-13	7.0001e-14	5.70834e-14
O15400	A0A804HII9	Q9UMY4		GOTERM_CC_DIRECT	GO:0005840~ribosome	79	3.54578e+16	1.22457e-14	Q9Y3U8, Q92616, P23396, Q71UM5, P62081, P62280, P18124, Q8TCS8, P39019, Q04637, P63244, Q9UHB9, P62277, P47914, P62273, P39023, P30050, P62910, P46783, P83731, P62913, P62753, P26378, Q07020, P13639, Q13405, P46782, P46781, Q96I24, P36578, P51114, P62244, P63173, P61353, P68104, P62241, P62888, P61313, P05386, P60900, P46777, P46776, P62841, P60866, P05388, P27797, P46778, P27695, P32969, Q15637,…	2221	175	20795	4226680388499380	1.39357e-11	9.29044e-14	7.57603e-15
Q06323	Q9UKM7	Q9BQT8		GOTERM_CC_DIRECT	GO:0071013~catalytic step 2 spliceosome	56	2.51346e+16	2.3931e-14	Q15459, Q13435, P52597, Q9UQ35, P52272, Q86V81, P14678, Q96DI7, P62310, Q8IYB3, P62316, P62318, P09651, P62314, Q00839, Q9H2H8, O94906, P38919, P51991, Q12874, Q15029, O75934, Q01081, O75533, G3V4C1, Q9UKM9, P38159, Q9Y3B4, P22626, O43290, Q6P2Q9, P09661, Q15393, Q13573, O75643, Q9H307, P11940, Q9Y5S9, Q9Y3C6, P17844, P42285, Q9BUQ8, P61326, O43660, Q9UMS4, P31943, Q9Y333, Q5T6W2, Q99459, A0A7I2Y…	2221	92	20795	5699156275081720	2.72335e-13	1.70209e-12	1.388e-12
Q8NCW5	P06396	A6NE02		GOTERM_CC_DIRECT	GO:0005759~mitochondrial matrix	133	5.96948e+16	8.54849e-14	Q9Y305, O75306, P08559, P23396, P00390, P78540, P10515, Q9P2R7, Q8TCS8, P38646, Q02218, O75390, P41250, P49419, P25325, P24752, Q9HAV7, A0A0A6YYL4, P28331, P11177, P14324, P38117, P30084, P47985, P10809, Q13011, P35914, O75489, Q9Y2Q3, Q12849, Q9UIJ7, P51649, O95299, Q96I99, P25705, Q96CM8, P04181, Q8N163, P31040, P23368, P82664, P49753, P22033, P61604, Q15046, P80404, P00441, O00217, P54886, Q5J…	2221	447	20795	2.78583e+16	9.72818e-11	5.72246e-14	4.66647e-12
O75340	P51884	Q8NBP0		GOTERM_CC_DIRECT	GO:0022625~cytosolic large ribosomal subunit	42	1.8851e+16	1.02689e-11	Q9Y3U8, P32969, P62917, P18124, P18621, P42766, P62750, Q02878, P47914, P50914, P39023, P30050, P62899, P62910, P40429, P83731, P62913, Q07020, P26373, P62906, P62829, P36578, P35268, P18077, P84098, P63173, F8W7C6, P61254, P61353, Q02543, P62888, P61313, P05386, P46777, P46776, P05387, P05388, P62424, P46778, P49207, P61513	2221	57	20795	6898978648783140	1.1686e-09	6.49225e-11	5.29421e-11
Q13595	P51654	A0A7I2V4L7		GOTERM_CC_DIRECT	GO:0005681~spliceosomal complex	66	296229802513465	2.33448e-10	Q15459, Q9BZZ5, Q13435, P52597, Q53GS9, Q9UQ35, P52272, Q8WYA6, Q13838, P14678, Q01130, P62310, Q8WWY3, Q8IYB3, P62316, P09012, P62318, P09651, Q15382, P62995, P62314, Q14011, O94906, P38919, Q12874, Q15029, O75934, Q01081, O75533, G3V4C1, Q15427, Q96I25, P38159, P19338, Q9Y3B4, P22626, P11142, Q9BWJ5, Q9UKA9, Q6P2Q9, P09661, Q15393, Q13573, O43172, O75643, Q15637, Q9H307, O95777, P17844, P09234,…	2221	143	20795	432133827451252	2.65663e-08	1.39823e-08	1.14021e-08
Q9UJS0	Q96RS6	Q15796		GOTERM_CC_DIRECT	GO:0005783~endoplasmic reticulum	251	1.12657e+16	4.43434e-10	O95674, O95433, P55145, P67809, O00264, Q9Y2G5, Q6NZI2, O95793, Q9Y4K0, Q96D15, Q9NYU2, O60568, Q9UBS4, P83731, P43155, Q14696, P24752, P48723, O94905, Q96HY6, Q14697, P49257, P55157, Q08AM6, P13637, P37268, Q9Y4L1, P62241, Q9BSJ8, P46777, P46776, P46778, Q15436, P27695, Q9UNL2, Q99470, O95573, Q53GQ0, P15104, P16435, P39687, P23526, P63220, P61960, P62258, A2RRP1, P26373, O75477, O00299, Q9NP58,…	2221	1213	20795	1.93742e+16	5.04628e-07	2.52314e-09	2.05753e-09
A0A0D9SF30	Q9H492	P54756		GOTERM_CC_DIRECT	GO:0022627~cytosolic small ribosomal subunit	35	1570915619389580	1.52431e-09	P25398, P23396, Q71UM5, P62081, P62280, P39019, P63244, P62277, P62273, P63220, P61247, P46783, P62857, P62851, P08865, P62753, P62854, Q9BY44, P08708, P46782, P46781, O00571, P42677, P62244, P62266, P62861, P15880, P62263, P62241, P62701, P62847, P62841, P62269, P60866, P62249	2221	43	20795	76209647864465	1.73466e-06	8.26028e-09	6.73598e-09
Q8IZQ5	A0A1W2PNV4	Q9UHX1		GOTERM_CC_DIRECT	GO:0000502~proteasome complex	41	1.84022e+16	1.68942e-10	P54578, O43396, P28066, Q06323, P51665, P35998, O00487, P62333, P62195, P20618, P25789, P25788, P61289, P55072, Q13200, P25787, P25786, Q15008, O43242, Q9UL46, P55036, O00231, P62191, Q9UNM6, P28074, P54727, P17980, Q99460, O00232, P28072, P28070, Q99436, O14818, P48556, P49721, Q16401, Q9UMX0, P49720, P04792, P60900, P43686	2221	59	20795	650642175230275	1.92256e-07	8.73893e-09	7.12629e-09
Q16352	A0A0A0MRM8	P52594		GOTERM_CC_DIRECT	GO:0000781~chromosome, telomeric region	70	3141831238779170	1.18909e-08	Q14566, P15927, Q86V81, P33992, P33993, P33991, Q96FV9, Q9NX24, Q9H2D6, P25205, Q15185, P45973, P49736, P05455, P30876, Q92769, P62805, P46100, P16104, Q96S55, P18887, P22626, Q9NY12, Q9NYB0, Q86W42, P33778, P27694, P83916, P27695, P12956, Q12888, P28340, O75367, Q6UXN9, P78527, P49959, P13010, Q00577, O14929, Q13185, Q16531, O60341, Q16576, P62136, P09874, O94776, P39748, Q14839, P36873, Q09028,…	2221	174	20795	3766683745025280	0.000135318	5.8834e-08	4.79771e-07
Q16799	O00330	Q9UH65		GOTERM_CC_DIRECT	GO:0005788~endoplasmic reticulum lumen	97	4353680430879710	4.88674e-07	Q14766, P02452, P07942, O95479, Q92538, P55268, Q9BTV4, P55145, O14672, P28482, Q9HCB6, P13667, P50454, P11047, Q969H8, Q96D15, O60568, Q9NYU2, Q8NBJ5, Q9UBS4, O60884, P02649, Q02818, Q96DZ1, Q9BT09, P08123, Q96HE7, P39060, Q8NBJ7, P27824, P07237, P23284, Q07065, Q14257, Q14697, P12109, P55157, Q9BS26, P10768, Q5JRA6, P27361, P19022, O95084, Q9Y4L1, O95881, Q08431, P13674, Q6PCB0, O60613, P12110,…	2221	318	20795	2855978807211890	5.56111e-05	0.000231713	0.000188954
P52926	Q5KU26	P06858		GOTERM_CC_DIRECT	GO:0005635~nuclear envelope	75	3.36625e+16	2.3094e-05	Q15811, Q14203, Q9BTV4, P49585, Q9H444, O43633, Q9Y3I0, P35658, Q99567, Q96AG4, P63000, Q9BW27, Q92575, P43034, P45973, P26378, Q8WUM0, O15118, O15173, P46060, Q14974, O14880, P27361, O75531, Q8NE71, O75694, Q14739, P51114, P37198, Q5JTV8, P12270, Q07812, P27797, Q13330, P36969, P57740, Q12769, P78406, Q96P70, O95373, P50995, Q03252, Q96EE3, P42167, P42166, Q8NFH3, Q8NFH4, Q13185, P02545, Q9NQC3,…	2221	212	20795	3.31235e+16	0.026281	0.00105124	8.57249e-05
Q92945	O14949	M0QZD8		GOTERM_CC_DIRECT	GO:0016607~nuclear speck	113	5071813285457800	0.00238353	Q9BZZ5, Q16629, Q9Y265, Q86V81, O00422, Q96FV9, Q01130, Q96DI7, Q8WWY3, Q16630, Q15020, Q13243, Q13123, Q00839, O94906, Q13242, Q13247, P38919, Q15029, Q07065, O75934, Q01081, O75533, O75494, P16104, Q92841, O43290, Q9UKV3, Q14185, P09661, O43172, Q9ULX6, P27695, Q86U42, Q9NYF8, Q9H307, O75400, P18583, P42285, Q8NFH3, P49756, Q9UBU9, P61326, P23246, Q15287, Q12972, Q13148, A0A7P0T936, O43143, Q16…	2221	449	20795	2.35636e+16	27.1245	1.04325	0.00850735
P49419	Q14690	A0A3B3IUA2		GOTERM_CC_DIRECT	GO:0015629~actin cytoskeleton	85	3.81508e+16	0.00389031	Q15019, O43795, Q15417, Q9UBF9, Q9UPN3, Q9UHB6, P35579, E9PDU6, P35221, P09493, O14907, Q9Y4G6, O15511, Q9BW27, Q9H2D6, P46940, Q13045, Q12792, Q9NPC6, P29966, P47755, P46108, O14745, P26232, Q15942, Q96SB3, P60709, O94875, P35609, G3V4C1, Q15746, B1AK88, P20929, P68032, Q5T0I0, Q05682, O00159, Q8WX93, J3KN67, P61158, P60981, Q16643, Q9Y281, P21333, Q99439, Q9UI15, Q9NVD7, O15144, O15145, O75369,…	2221	291	20795	2.73487e+16	44.2718	1.6397	1.33712
O15511	F8W118	I3L187		GOTERM_CC_DIRECT	GO:0048471~perinuclear region of cytoplasm	159	7136445242369830	0.105789	O95831, Q9H0E2, P07900, Q9UBB4, O75821, O00429, O43795, O43399, Q06787, O75147, P12931, P13473, P42224, Q9H0U4, Q99523, P25205, P61026, P43034, P46821, Q12792, Q96QK1, P62753, O15118, P22059, P31689, O75935, P23284, Q07065, Q9UIQ6, Q15149, Q9UNS2, O94875, P04406, Q9H7Z7, P16989, P58546, P51114, Q96S55, O76070, Q99598, Q13492, P09543, P00533, O15400, P05067, Q9Y6Q1, Q15436, P27695, Q9UN37, Q96E17,…	2221	750	20795	1.98493e+16	120.388	4.29957	3.50615
P20908	Q13425	P55263		GOTERM_CC_DIRECT	GO:0010494~cytoplasmic stress granule	45	2.01975e+16	0.2989	O00425, P55884, Q92879, Q14444, P67809, Q8WWM7, P11940, Q06787, Q15717, Q9Y6M1, O95793, Q96PU8, Q04637, Q9NUU7, Q6Y7W6, Q13283, Q92499, Q9UBU9, P05198, Q14157, Q9UN86, P55072, Q14011, P05455, Q14671, Q13148, Q14974, Q9NZI8, Q92945, O75534, P26196, Q01085, O00571, Q5T6W2, Q8ND56, Q9H9Z2, P51114, P51116, Q9BWF3, Q9HCE1, P61978, P60842, P06730	2221	102	20795	4130690997695790	340.148	11.7292	0.956479
Q9NQC3	Q9H936	Q9BXX3		GOTERM_CC_DIRECT	GO:0030018~Z disc	53	2378815080789940	0.0318074	P21291, O75147, Q9UBF9, P11166, O00151, Q9NPC6, Q13643, Q15149, O94875, P35609, P20929, P14923, O75298, Q5BKX8, O14958, Q8WX93, P21817, P24844, P23634, O14950, P02511, Q9Y281, P21333, Q16527, Q9NVD7, P30626, O75369, Q0ZGT2, P56539, H0Y786, P50479, P23327, Q15124, Q8WZ42, Q96HC4, Q14315, Q9UMS6, F5GXS2, Q9Y376, Q8IWX7, Q8WXH0, O76003, P17661, P35222, O00499, Q9NR12, P12883, O43707, Q08209, P04792,…	2221	137	20795	3.62214e+16	361.968	12.0656	0.983909
Q92522	Q5JVF3	Q99996		GOTERM_CC_DIRECT	GO:0005793~endoplasmic reticulum-Golgi intermediate compartment	39	1.75045e+16	0.0823882	P09429, Q9Y6Y8, Q9Y3Q3, Q9UBF2, Q92538, Q9NRW1, Q14789, A6NLH6, Q12907, P50454, Q969H8, Q9NYU2, Q96RQ1, Q9Y3A6, Q15084, Q15363, Q02818, P49755, O14983, Q92614, Q9BVK6, Q969X5, P07237, P30533, Q13445, Q9Y678, P24390, P53990, P49257, Q9BS26, P53618, O75396, Q9H0V9, P11021, Q99653, Q9Y3B3, Q7Z7H5, P02751	2221	80	20795	456441355245385	1263.43	30.2444	2.46633
P46926	A0A8I5KZ38	P61964		GOTERM_CC_DIRECT	GO:0062023~collagen-containing extracellular matrix	99	4443447037701970	1.08032	P02452, P10915, P55268, P07900, P52272, Q5H8C1, Q9HCB6, B1AHL2, P50895, Q9Y4K0, P11047, O60568, A0A804F6T5, P04080, P04083, P39060, P98160, P07355, P60903, P49257, Q08431, P16112, P39059, P21810, P09382, Q32P28, P08572, Q16363, P07602, P25391, Q08380, O75487, P51888, P32004, P12111, Q14112, Q05707, P02462, P02461, P07339, P07858, Q14118, P18075, O95460, P13611, Q9NR99, P14543, Q96HF1, P17931, Q6U…	2221	387	20795	2395160361454610	1263.43	3.84188	3.13292
O14828	Q15113	Q5JWE9		GOTERM_CC_DIRECT	GO:0005643~nuclear pore	43	1.92998e+16	2.06808	Q96FZ7, Q14764, O00505, O43592, Q9UN37, P52294, O00629, P57740, Q9H444, Q12769, O43633, P35658, P78406, O95373, Q96EE3, Q99567, P63241, Q8NFH3, Q9BW27, Q8NFH4, Q9UBU9, Q8WUM0, Q8NFH5, P49792, P46060, Q9NPA8, Q14974, P62826, Q8N1F7, O75694, O00410, P55735, P37198, P63279, P61970, P52948, P12270, Q9UIA9, Q7Z3B4, Q92621, P43487	2221	98	20795	4108211046687920	2526.87	7.13176	0.581571
Q96A26	P20774	P23588		GOTERM_CC_DIRECT	GO:0071005~U2-type precatalytic spliceosome	30	1.3465e+16	3.65521	Q13435, Q15459, Q9UQ35, O75643, O95777, P14678, Q2TAY7, P62310, Q8WWY3, P62316, P62318, P62312, Q13123, P62314, O94906, Q12874, Q15029, O75533, Q15427, Q8NAV1, Q9Y333, Q9BWJ5, O43290, Q6P2Q9, P09661, Q15393, P62308, O43172, P55081, P62304	2221	50	20795	5617739756866270	3790.3	122.342	9.97658
Q16563	C9J406	A4D263		GOTERM_CC_DIRECT	GO:0045202~synapse	121	5430879712746850	0.565761	Q15811, Q15019, P10915, Q14444, P67809, P52272, O00264, Q06787, P62081, O00303, O60841, P62910, P83731, Q15382, Q9BY67, P46821, P27348, P25325, O15371, P49411, P13639, Q9Y277, O94875, P46782, P13637, P46781, P16989, P50148, P62244, P67775, P16112, P84098, O00161, O76070, P09543, P61313, P20042, P05067, P98172, P46776, P60866, P62249, Q8WVV9, P50395, Q9UI15, P29992, O75487, P51649, P59768, P56537,…	2221	529	20795	2.14161e+16	631.717	18.3953	150.008
Q14697	Q9UDW1	Q13428		GOTERM_CC_DIRECT	GO:0098978~glutamatergic synapse	129	5789946140035900	16.9328	P54578, A8K968, O14672, P18085, P19174, P12931, O95793, Q2TAM5, P43034, P46821, Q96QK1, P25685, P26378, Q13363, P38919, P27361, O43602, Q01082, P10644, Q9Y2H0, Q9BPU6, P51114, Q14185, P60981, Q16643, P00533, P98172, P61956, Q01518, Q15276, O15020, Q14103, P35637, O15144, P52294, O75487, O95292, Q15717, Q9BR76, Q9BTT0, Q99623, Q01469, P09471, P63104, P62136, Q9UJU6, Q16539, Q9NVA2, O95989, P07737,…	2221	588	20795	2054105523343960	18951.5	53.5264	43.649
P51649	Q969Q0	O43447		GOTERM_CC_DIRECT	GO:0005743~mitochondrial inner membrane	116	5206463195691200	31.3198	O95831, O75947, O95674, O75306, P23396, Q9H845, O43676, Q9H3K2, O96008, O43678, P12931, Q8NE86, O96000, P53007, P38646, Q02978, P13073, P07195, Q9UJS0, P22695, P43155, Q9HAV7, P20674, O95202, A0A0A6YYL4, P48047, P28331, Q13405, Q9NQ50, Q9BU61, O95167, P43304, P08574, P47985, P09543, P05067, P10809, P56134, O75489, P12236, Q6PI78, Q9H2W6, O95299, O75880, P12235, Q99623, P25705, P18859, P31040, P56…	2221	509	20795	2.13378e+16	3537.61	96.3294	78.5533
P11717	P05362	Q5HYI8		GOTERM_CC_DIRECT	GO:0022624~proteasome accessory complex	17	0.763016157989228	4.1213	Q15008, O43242, P55036, O00231, P62191, Q9UNM6, P17980, Q99460, O00232, P35998, O00487, P62333, P62195, P48556, Q16401, P43686, Q13200	2221	17	20795	9362899594777120	4674.71	1234.22	100.647
P82979	Q4KMQ2	Q9NXR7		GOTERM_CC_DIRECT	GO:0030027~lamellipodium	61	2.73788e+16	4.5037	Q15811, Q14247, Q14444, Q8N8S7, P19174, P35580, P35221, O00592, P63000, O15511, Q14254, P07237, Q96SB3, P60709, O94875, Q15746, B1AK88, P19022, P68032, Q5T0I0, Q8WX93, P61158, Q9NVD7, O15144, O15145, Q9Y5S2, Q6IBS0, P11940, Q13418, Q9BR76, P13489, O60749, P50479, Q9UHY1, Q9Y2A7, A0A2R8Y793, Q00535, P23528, P35241, Q14195, Q9UJU6, Q14155, P05556, O75955, Q9NZI8, Q14118, P31749, Q16658, Q13509, Q7L…	2221	191	20795	2.99025e+16	5180.08	1314.16	10.7165
Q9UHB6	P63092	Q9HC38		GOTERM_CC_DIRECT	GO:0015935~small ribosomal subunit	21	0.9425493716337522	14.4438	P23396, P46782, P46781, P63244, P62266, P15880, P62861, P62273, P62263, P63220, P62701, P62857, P62847, P62851, P62841, P62269, P60866, P08865, P62753, P62249, P62854	2221	27	20795	728225524038221	164246	410.927	3350.97
P18206	Q9HD45	O60256		GOTERM_CC_DIRECT	GO:0001725~stress fiber	37	1660682226211840	79.4161	O75369, Q9UHB6, Q9BR76, Q9UHD8, P35579, P50479, Q7Z406, P35580, A0A087WWU8, Q96AC1, Q9UJW0, P09493, O00151, Q15124, Q96HC4, F5GXS2, Q9UMS6, Q9NVA2, Q13643, Q15942, Q9BX66, Q15746, Q16658, P68133, Q9NR12, O43903, A0A2R8Y5V9, P12883, Q05682, Q16181, O43707, Q9P0K7, Q8WX93, J3KN67, P24844, O14950, Q53GG5, O14974, Q99439	2221	86	20795	4028224244264570	90335.5	22042.8	17975.2
Q96DH6	Q16555	P02675		GOTERM_CC_DIRECT	GO:0031982~vesicle	53	2378815080789940	19.7336	P0DMV8, Q9H444, P0CG48, A0A804F6T5, P04083, Q6Y7W6, O95716, P09211, P07355, Q14254, Q13561, O14745, Q92974, P55157, P60709, P04406, Q13409, P60660, P14174, Q13492, O15400, P50395, Q86Y82, P14618, P62937, Q96E17, P33176, Q9P0L0, P56539, P15311, P20338, A0A2R8Y793, P60033, P23528, P02787, P63027, P63104, P26038, P80723, P29401, O75436, P18075, P0DP25, P31749, O00299, P37802, Q09666, O00499, P13497,…	2221	164	20795	3025815112946260	2.24512e+06	5346.88	4360.2
Q9NPH2	P21980	A0A1B0GW68		GOTERM_CC_DIRECT	GO:0016363~nuclear matrix	45	2.01975e+16	1508.32	O43592, Q9Y265, P25490, P52272, O75400, Q96FV9, Q99623, Q96GM5, P27708, A0A2R8Y793, P23528, O14929, Q8IYB3, H0YFY6, P61962, Q9Y230, P02545, P07355, Q00839, P23246, P80723, P60903, Q969G3, Q3BDU5, Q13427, Q9BX66, Q8WXF1, P60709, Q5BKZ1, Q9Y696, O96019, O60216, P22626, P20700, O14936, P08670, Q9UQE7, P43243, Q92922, P05783, P60900, Q13573, Q15233, Q9Y281, Q9ULX6, Q14683, Q14980	2221	131	20795	3216263219579920	1.7165e+07	39394.9	321252
Q92905	P55769	Q13257		GOTERM_CC_DIRECT	GO:0033290~eukaryotic 48S preinitiation complex	16	0.718132854578097	15231.8	O15371, O15372, Q13347, P55884, O75821, O75822, O00303, Q99613, Q7L2H7, Q14152, Q9Y262, Q9UBQ5, P05198, P47813, P60228, P41567	2221	18	20795	832257741757967	1.73343e+07	39394.9	321252
Q9H2U2	P10301	D6RH02		GOTERM_CC_DIRECT	GO:0005852~eukaryotic translation initiation factor 3 complex	15	0.6732495511669658	119733	O15371, O15372, Q13347, P55884, O75821, O75822, Q92905, O00571, O00303, Q99613, Q7L2H7, Q14152, Q9Y262, Q9UBQ5, P60228	2221	17	20795	8261381995391580	1.36256e+07	3.02792e+06	246916
Q06787	Q9UBM7	E7EUA0		GOTERM_CC_DIRECT	GO:0036464~cytoplasmic ribonucleoprotein granule	34	1526032315978450	63833.6	P11940, Q06787, P35998, O95793, Q02878, A0A2R8Y793, P63000, Q13283, P46940, Q9UN86, P62753, Q16352, Q15365, P60953, Q00839, Q14671, P07437, Q9BX40, P82979, A0A7P0T936, P60709, P26196, Q8ND56, P51114, Q6P2E9, Q08211, P51116, P19338, Q9HCE1, P62701, Q71U36, P05388, P06730	2221	90	20795	3.5371e+16	7.26426e+07	1.57919e+07	1.28777e+07
Q13363	Q9NRG9	Q8TAT2		GOTERM_CC_DIRECT	GO:0035578~azurophil granule lumen	34	1526032315978450	89955.8	P50990, Q9H0E2, P02792, P50395, Q14204, P28482, P30041, O00560, Q01469, P61160, P78371, Q9Y5Z4, P55072, P00387, P07355, Q9UQ80, Q96CS3, P07437, P53990, P53396, Q9H7Z7, P11216, A0A0C4DFZ2, Q99460, P68371, O00754, P53634, P15586, P16278, Q99536, Q8NBS9, P07686, Q01518, Q92820	2221	91	20795	3498226222224420	1.0237e+09	2.17808e+07	1.77615e+07
P50454	Q66K79	Q9UNW9		GOTERM_CC_DIRECT	GO:0005789~endoplasmic reticulum membrane	198	888689407540395	97271.6	O95674, Q9H3K2, O00264, Q9Y5M8, Q9Y2G5, Q9Y3I0, Q8TCS8, O60568, Q9H0U4, Q9Y394, Q9P2B2, P61026, O94905, P09936, O43681, Q96HY6, Q8TC12, P49257, Q5JRA6, P37268, P16234, P30519, P00533, Q9BSJ8, P67812, Q15436, P30626, Q9UNL2, Q14108, Q8WVM8, O95573, Q53GQ0, P16435, O60662, Q9Y6A9, P61619, A2RRP1, P29401, Q9UHQ9, O75477, Q9NP58, P55735, Q9BZF1, Q9UBV2, P60520, O14579, Q9P2E9, O75915, O00469, Q9H8Y8,…	2221	1186	20795	1563114772146600	1.10695e+09	2.30615e+07	1.88058e+07
P53634	P35555	P09497		GOTERM_CC_DIRECT	GO:0042383~sarcolemma	37	1660682226211840	1.10851e+06	P08758, E5RK69, Q13976, Q9UBF9, P11166, P12111, P56539, P35613, A0A7P0T8A7, D6R938, P04083, P07355, Q15124, Q14315, Q92629, P05556, Q15149, O75955, Q6ZMU5, P12109, Q14118, P19022, P11279, P17661, Q09666, Q5BKX8, P18206, P12110, P21810, P21817, Q08209, P63098, Q16585, P24666, Q92542, P08133, P05023, Q9ULV4, P05026	2221	106	20795	3268181934025970	1.26148e+09	2.57445e+07	2.09938e+06
P62136	P62736	P61077		GOTERM_CC_DIRECT	GO:0016282~eukaryotic 43S preinitiation complex	15	0.6732495511669658	1.66241e+06	O15371, O15372, Q13347, P55884, O75821, O75822, O00303, Q99613, Q7L2H7, Q14152, Q9Y262, Q9UBQ5, P47813, P60228, P41567	2221	19	20795	7.39176e+16	1.89182e+09	3.73546e+06	3.04614e+07
P80723	P80303	Q5SQI0		GOTERM_CC_DIRECT	GO:0005741~mitochondrial outer membrane	59	2.64811e+16	1.67407e+06	O00429, O96008, O00264, Q9NQ88, P50416, Q8IXI1, P0CG48, Q8IXI2, Q9Y3E5, P63000, O94826, P01116, P00387, Q15785, Q15388, Q9Y6C9, Q9Y512, O94874, Q15149, P49411, O43169, Q9Y277, O14880, Q7L311, Q9NVT9, Q07812, Q8IWA5, P09543, P55084, Q8N5K1, P45880, Q8NBU5, O75323, O95573, P57105, P16435, Q9NS69, Q99623, P00966, Q9Y371, Q9BX68, P00167, Q53H12, Q13505, Q9H019, Q7Z434, P36873, O75431, P19367, P52789,…	2221	227	20795	2.43353e+16	1.90509e+09	3.73546e+06	3.04614e+07
Q8IYB3	O43491	P07305		GOTERM_CC_DIRECT	GO:0032040~small-subunit processome	30	1.3465e+16	2.0671e+06	Q92979, P25398, P22087, Q71UM5, Q12788, P62081, P62280, P78527, O00567, P39019, P62277, P13010, A6NHQ2, Q9Y2X3, P61247, P62857, P62753, Q15269, P08708, P46782, P46781, Q8TEX9, P42677, P62244, P62266, P62263, P62241, P62701, P62847, P62249	2221	75	20795	3745159837910850	2.35236e+09	4.52377e+06	3.68898e+07
Q13405	Q13310	Q9H115		GOTERM_CC_DIRECT	GO:0005912~adherens junction	52	2333931777378810	2.12975e+06	Q9NYL9, P78344, O14672, Q15417, P15924, Q9UNF0, P35579, E9PDU6, P35611, P23229, P35221, Q96AC1, O00151, P04083, P61026, P07355, Q14254, P26232, Q15942, Q96SB3, P60709, P19022, P14923, P18206, O00161, P05783, O14495, O00560, Q0ZGT2, Q9H3Q1, P50479, P15311, A0A2R8Y793, P35241, P62136, P26038, P55291, Q15124, Q96HC4, Q9Y490, O75955, Q9BX66, P78310, Q14118, Q9BTW9, P35222, Q9NR12, O60716, Q14160, Q99…	2221	188	20795	2589738185789410	2.42366e+08	4.57294e+06	3.72907e+06
Q13283	Q8TED1	O43295		GOTERM_CC_DIRECT	GO:0005684~U2-type spliceosomal complex	18	0.807899461400359	4.21816e+06	Q13435, Q15459, Q12874, O75533, Q15427, P14678, Q7L014, Q9Y3B4, Q9BWJ5, Q8WWY3, P62316, P09661, P62318, P62308, Q15393, P62314, P55081, P62304	2221	29	20795	5811454920896140	4.80026e+08	8.88938e+06	7.24898e+07
O75400	O43402	Q05193		GOTERM_CC_DIRECT	GO:0000776~kinetochore	46	2064631956912020	4.38187e+06	Q96FZ7, Q15019, O43670, Q14203, Q12888, Q14008, Q7Z7K6, P57740, Q9H444, Q12769, O43633, O43237, Q96EE3, P63167, Q9Y6G9, Q9Y2Z0, Q96GM5, A0A2R8Y793, Q9UJW0, Q96JM3, Q8NFH3, Q9BW27, Q8NFH4, P43034, P45973, Q8WUM0, Q13561, Q00839, O75935, P46060, Q969G3, P60709, O14980, O96019, O43684, P36873, P55735, Q16181, Q96ST3, Q7Z460, P52948, P12270, Q8WVJ2, Q14141, Q92922, O14974, Q14683	2221	158	20795	2.72591e+16	4.98657e+08	9.06649e+06	7.39341e+06
P23526	P21912	S4R3N1		GOTERM_CC_DIRECT	GO:0098794~postsynapse	53	2378815080789940	507115	Q9NWH9, Q8N8S7, A8K968, P62917, Q06787, O75781, Q04637, P63000, P26378, P38919, P51114, P61081, P51116, C9J0J7, P63098, P63010, Q14185, P60981, P49841, P05067, P05388, P27797, Q01518, P21333, P49840, O15144, O75962, Q13618, O95292, Q15717, P20336, Q00535, P61088, Q00577, P61764, Q14155, P60953, O94973, P29323, P18031, P31749, Q9UKG1, O00499, P17655, P17612, O60831, O14617, Q08209, Q13033, P06730	2221	198	20795	2.50623e+16	5.77096e+08	1.03053e+08	8.40361e+06
O60282	C9JYN0	P31146		GOTERM_CC_DIRECT	GO:0043202~lysosomal lumen	34	1526032315978450	843267	P07602, P07900, Q14108, O75487, P51888, Q8IV08, Q9Y625, P10253, P50897, P13473, P04062, Q9BWS9, Q8NHP8, P98160, P07339, P09619, E9PK54, A0A0C4DFZ2, P11117, P13611, P54803, O00754, P35052, P15586, P16278, P16112, P11142, Q8NBS9, A0A494C0G5, P21810, Q6UVK1, O14773, P07585, P07686, Q8N158	2221	98	20795	3248352920636960	9.59638e+08	1.68358e+06	1.3729e+08
Q9NVA2	P62873	Q96RD7		GOTERM_CC_DIRECT	GO:0043505~CENP-A containing nucleosome	14	0.6283662477558348	1.15651e+07	P62805	2221	18	20795	728225524038221	1.31611e+10	2.26916e+08	1.85042e+07
P26992	P27105	Q96JE9		GOTERM_CC_DIRECT	GO:0005938~cell cortex	48	2154398563734290	1.25459e+07	P06733, Q15019, Q14204, Q14247, Q14203, Q14847, P35579, P35580, P62993, Q96AC1, Q9UEY8, Q9UJW0, O14908, P11171, P63000, H0YFY6, P43034, P46940, P29966, Q86W92, O00159, P19338, Q7Z460, Q9P0K7, P63096, P21817, P24844, Q9UDT6, O14950, Q14980, O75369, Q13418, P15311, Q9UHY1, P61163, Q99426, Q9NPQ8, P61160, Q02952, Q9UJU6, Q14155, P07737, P31749, Q16658, O76003, P35222, P52943, P60880, Q9ULV4	2221	174	20795	2582868853731620	1.42772e+10	2.41987e+07	1.97332e+08
Q9HC07	Q6NVY1	P49750		GOTERM_CC_DIRECT	GO:0071011~precatalytic spliceosome	15	0.6732495511669658	135006	Q13435, O95777, Q15427, Q8NAV1, Q9Y333, Q2TAY7, Q9Y3B4, P62310, Q9BWJ5, Q8WWY3, P62316, P62318, P62308, P62314, P62304	2221	21	20795	6687785424840800	1.53637e+09	2.56062e+07	2.08809e+08
P49189	Q9NVJ2	A1L020		GOTERM_CC_DIRECT	GO:0017101~aminoacyl-tRNA synthetase multienzyme complex	11	0.49371633752244165	1.87633e+07	P54136, O43324, Q9P2J5, P41252, P07814, P47897, Q12904, P14868, Q13155, Q15046, P56192	2221	11	20795	9362899594777120	2.13526e+10	3.50042e+08	2.85448e+08
P09471	P51812	Q9BQ04		GOTERM_CC_DIRECT	GO:0098793~presynapse	53	2378815080789940	1.91311e+06	Q16864, Q71UM5, Q9NRW1, P50570, Q06787, O00186, P11166, P61981, Q99961, Q9Y4G6, P62834, P27824, P45974, Q96QK1, Q04917, P60709, P19022, P51114, P61081, P51116, P17677, Q9H3Z4, C9J0J7, O00161, P63010, P60981, P49841, P05067, Q01518, O15020, Q12765, O00560, O95292, P20336, A0A2R8Y793, Q00535, Q92599, Q9Y5X1, P62136, Q9UH03, Q9UJU6, Q96HC4, O94973, P35268, P36873, Q9UKG1, O43747, P54920, P17655, P42…	2221	205	20795	2.42065e+16	2.17711e+09	3.51148e+08	2.86349e+08
O00425	O43759	Q9C0C2		GOTERM_CC_DIRECT	GO:0008180~COP9 signalosome	19	0.8527827648114902	2.30017e+07	Q9BT78, O75955, P0DMV8, Q9UNS2, P19174, Q9H9Q2, Q92905, P35579, Q7L5N1, P63167, P11021, P62993, P17066, Q9UBW8, P61201, Q99627, P08238, Q13098, P80723	2221	35	20795	5082716922879010	2.61758e+09	4.1549e+07	3.38818e+08
P61978	Q9BXN1	H0YKJ4		GOTERM_CC_DIRECT	GO:0016460~myosin II complex	16	0.718132854578097	2.93565e+07	P35749, P05976, Q9Y623, P12829, P14649, P13535, P11055, P35579, Q7Z406, P12883, P35580, P60660, P24844, O14950, Q9UKX2, Q92614	2221	25	20795	5992255740657360	3.34077e+08	5.21995e+08	4.25669e+07
Q5SSJ5	P01111	A0A0G2JNH2		GOTERM_CC_DIRECT	GO:0014069~postsynaptic density	61	2.73788e+16	3.62233e+06	P23396, Q71UM5, O14672, P50570, P62917, Q06787, P18124, O75781, O95197, P39019, P35611, P40123, P62277, Q9UEY8, D6R938, P30050, Q9BY67, Q15382, P46821, Q96QK1, P25685, Q96SB3, P55795, Q16799, B1AK88, P19022, O75298, Q01082, Q9Y639, P17677, P63173, P62888, Q16643, Q13177, P05023, P60228, P05388, P46459, Q14103, P52294, Q99623, Q01469, Q02878, P50914, Q00535, P61204, Q14152, Q9NQC3, P62851, Q9UJU6,…	2221	257	20795	2222322471912080	4.12221e+09	6.34187e+06	5.17158e+08
P62191	Q12824	P30046		GOTERM_CC_DIRECT	GO:0030134~COPII-coated ER to Golgi transport vesicle	20	0.8976660682226212	46013.5	Q13445, Q9Y6Y8, Q9Y3Q3, P49257, A6NLH6, Q08379, O75340, Q12907, Q9H0V9, P53634, Q96RQ1, Q9Y3A6, Q9Y3B3, Q15363, Q7Z7H5, P49755, O94979, Q9BVK6, P05067, Q969X5	2221	40	20795	4681449797388560	5.23632e+09	7.93384e+07	6.46977e+07
Q15459	O60762	Q9Y662		GOTERM_CC_DIRECT	GO:0005686~U2 snRNP	17	0.763016157989228	4.70416e+06	Q13435, Q15459, Q12874, O15042, O75533, Q15427, P14678, Q7L014, Q9Y3B4, Q9BWJ5, P62316, P09661, P62318, P62308, Q15393, P62314, P62304	2221	29	20795	5488596314179690	5.35331e+09	7.99004e+07	6.51561e+07
Q8N684	Q9BZG1	Q99418		GOTERM_CC_DIRECT	GO:0030496~midbody	50	2244165170556550	7.7417e+06	Q96FZ7, Q15019, Q9UBB4, Q9Y266, P50570, Q9H444, O43633, P11166, Q96CT7, Q9P258, P35580, P63244, Q9H2D6, P46940, P07355, Q00839, O75935, Q15424, O60216, P11021, P63096, Q14141, P04899, Q9BVP2, Q9UN37, Q7Z7K6, P36405, P50995, P35241, Q9HC35, Q9H9H4, P61006, Q9Y371, Q14194, P60953, Q8NBX0, P62826, P53990, O95425, Q9Y696, P14625, P36873, Q9Y3D0, O60716, Q16181, P31150, Q8N0X7, P06493, P08754, Q14166	2221	195	20795	2400743485840280	8.81001e+09	1.2956e+09	1.05651e+09
Q14696	P84095	Q9H0Q3		GOTERM_CC_DIRECT	GO:0005839~proteasome core complex	14	0.6283662477558348	8.50721e+06	P28066, P28074, P28072, P28070, Q99436, O14818, P20618, P25789, P25788, P49721, P49720, P60900, P25787, P25786	2221	20	20795	6554029716343980	9.68116e+09	1.3952e+09	1.13773e+09
Q13247	P04216	Q9UI36		GOTERM_CC_DIRECT	GO:0030864~cortical actin cytoskeleton	24	1.0772e+16	8.58204e+06	O15020, Q13813, Q14847, Q9NS86, P11166, P35241, P46940, Q14254, F5GXS2, A0A0D9SF54, O75955, Q96SB3, P35609, Q14019, P19022, Q01082, Q5T0I0, P17655, O75083, O43707, P68104, Q96S97, P60983, P60981, Q15334, Q01518	2221	58	20795	3874303280597430	9.76632e+08	1.3952e+09	1.13773e+09
Q14011	Q96KB5	Q96C86		GOTERM_CC_DIRECT	GO:0071007~U2-type catalytic step 2 spliceosome	17	0.763016157989228	907882	O43660, Q15029, Q9UMS4, O75934, Q9UQ35, P14678, Q9Y3C6, Q96DI7, Q99459, P62316, Q6P2Q9, P09661, P62318, P62308, Q13573, P62314, P62304	2221	30	20795	5305643103707030	1.03316e+11	1.45517e+09	1.18664e+08
Q16527	P04439	Q3YEC7		GOTERM_CC_DIRECT	GO:0005874~microtubule	73	3.27648e+16	1.20843e+07	Q14204, O43670, Q14203, O00429, Q9Y266, P50570, O75347, Q9UPN3, O43237, Q9P258, P63167, P17987, Q9Y6G9, P42704, Q07866, Q9BVA1, P43034, P46940, P48643, P46821, O60282, Q13561, Q92974, P07437, Q13885, P06746, Q12756, P16949, P11137, O43602, Q13409, Q99832, Q9BUF5, Q7Z460, P09543, P49368, Q66K74, A6NHL2, Q13330, P50990, P50991, P68363, P33176, Q9UHD8, Q9NSK0, Q00535, Q9HC35, P78371, Q92598, O95816,…	2221	342	20795	1.99851e+16	1.37518e+11	1.90303e+08	1.55186e+09
P05067	Q9UBX5	Q16537		GOTERM_CC_DIRECT	GO:0046540~U4/U6 x U5 tri-snRNP complex	21	0.9425493716337522	1.22075e+08	Q15029, Q53GS9, O75643, O95777, Q9Y333, P14678, Q96DI7, P62310, Q8WWY3, O43290, P62316, Q6P2Q9, Q9BUQ8, P09012, P62318, P62308, P62312, O43172, P62314, P62304, O94906	2221	46	20795	4274367206311290	1.3892e+11	1.90303e+08	1.55186e+09
Q01844	P05997	H0YIC4		GOTERM_CC_DIRECT	GO:0005856~cytoskeleton	109	4.89228e+16	1.92493e+07	Q9NYL9, Q15019, Q14847, A8K968, P15924, Q9UPN3, Q9P0V9, P63167, Q9UEY8, Q96AC1, P11171, P09493, O00151, P61026, Q12792, O60282, P07237, Q92974, P52564, Q15942, P52565, Q07065, P04406, P27361, B1AK88, O43602, Q5T0I0, Q05682, Q7Z460, J3KN67, P49006, P61158, P49368, Q16643, O00560, Q9H3Q1, A0A087WWU8, P61160, P35241, O60662, Q02952, Q92797, Q9UJU6, Q9NVA2, P07737, Q8WXH0, Q14118, Q16658, P68133, Q9Y…	2221	594	20795	1.71811e+16	2.19054e+10	2.96023e+09	2.41396e+09
Q9P258	P28300	A0A087WXX8		GOTERM_CC_DIRECT	GO:0030126~COPI vesicle coat	11	0.49371633752244165	3.98201e+07	P53621, P35606, Q9Y3Q3, Q9UBF2, Q9Y678, Q8NDZ4, Q9Y3B3, P53618, P48444, P61923, O14579	2221	13	20795	7922453503272950	4.53142e+11	6.04204e+08	4.92707e+08
P56537	P02656	A0A087WZ13		GOTERM_CC_DIRECT	GO:0005765~lysosomal membrane	80	3.59066e+16	5.0777e+08	Q96FZ7, E5RK69, O75348, Q16864, Q10567, O75787, Q96A32, Q9H444, P36543, P38606, Q9P2R3, Q01650, O43633, Q8IV08, P51148, P50897, P0CG48, P51149, P13473, Q99523, Q96AX1, Q9Y2T2, P61421, Q15382, Q96QK1, P07355, O15118, P08962, P61106, Q9UIQ6, P12109, Q9NR31, P50148, Q9H3Z4, P11142, Q93050, P20645, P63096, Q6P9B6, Q99873, Q9HC07, Q8IWA5, P08133, O15400, Q9UI12, P46459, P07602, P29992, Q14108, P36406,…	2221	401	20795	1.86791e+16	5.77826e+10	7.60319e+08	6.20014e+08
P12931	P21589	A0A7I2V647		GOTERM_CC_DIRECT	GO:0071004~U2-type prespliceosome	13	0.5834829443447037	5.22791e+07	Q15459, Q9NQ29, O75533, Q9Y383, P09234, O75400, P14678, P62308, Q86XP3, O95232, P26368, P08621	2221	19	20795	640619445958435	5.94919e+10	7.72645e+08	6.30065e+08
P38606	O15260	P23193		GOTERM_CC_DIRECT	GO:0043231~intracellular membrane-bounded organelle	164	7360861759425490	7.59286e+07	P53367, O00429, P67809, O14672, P10515, Q9H3S7, Q9P2R3, P12931, Q01650, Q9Y3I0, Q9NRW7, Q6NZI2, P50897, Q96D15, P13473, Q03701, P61020, A0A804F6T5, O14828, Q9BW27, O95319, P09496, Q8IWB7, Q96QK1, Q15785, Q92734, P48723, O94906, P08962, A0A0D9SF54, P23284, Q15029, Q14697, O43169, P04406, Q08AM6, Q5JRA6, Q9H3Z4, Q96DH6, Q9HC07, Q13492, Q9NPD3, P46379, P05067, Q52LJ0, Q15276, P07602, O15020, Q9Y6Y8,…	2221	1022	20795	1502461383114920	8.64031e+10	1.10778e+10	9.03356e+08
P17655	P16152	P24941		GOTERM_CC_DIRECT	GO:0030017~sarcomere	21	0.9425493716337522	9.95697e+06	P05976, Q9Y623, P49257, P0DP25, B1AK88, P68133, P68032, P13535, Q13418, P11055, P12883, A0A087WWU8, J3KN67, Q9UJW0, P09493, P61204, Q9UKX2, P60900, Q9NPC6, P45379, Q9ULV4, P63316	2221	51	20795	3855311597849400	1.13304e+12	1.43431e+09	1.16963e+10
O94979	Q5VYK3	Q13952		GOTERM_CC_DIRECT	GO:0045121~membrane raft	50	2244165170556550	1.13524e+09	Q86Y82, P45880, O14495, Q96C19, O00560, P12931, Q6NZI2, P56539, P50454, P50897, P16435, P20339, P25705, O00592, P07195, P07355, O94905, O15118, P07437, P60903, A0A7P0T936, P05556, O75955, P07339, Q9BX66, P78310, Q9Y653, Q6IAA8, O75477, Q09666, P19367, O00159, P35052, P17655, P18206, P67775, Q99653, Q96S97, P00558, Q99497, Q9UJZ1, O14773, P23634, P00533, P98172, P05023, P05067, P21796	2221	211	20795	2218696586440070	1.29182e+12	1.61488e+09	1.31688e+10
P22695	Q12884	Q86U44		GOTERM_CC_DIRECT	GO:0005768~endosome	65	2917414721723510	1.2664e+09	P50570, Q9UNF0, Q9H444, P36543, Q9H3S7, Q9P2R3, O75340, P51148, Q4G0F5, P35613, P61020, A0A7P0T8A7, P62993, P04083, Q6Y7W6, P61026, Q99805, Q8WUM4, P09496, O95716, P61421, Q96QK1, P07355, Q14254, Q92930, Q9UL25, P35052, P20645, P00533, O15400, P05067, Q15276, P09429, O15144, Q9UN37, Q96E17, O60749, Q9NX40, P15311, P20339, P20336, Q9UNH7, O60664, Q00610, Q9UBQ0, Q9H9H4, P61006, O15498, Q9Y5X3, O14…	2221	308	20795	1975936602793870	1.44106e+12	1.77922e+10	1.45089e+10
Q9NRV9	P45877	Q9UHR5		GOTERM_CC_DIRECT	GO:0030175~filopodium	27	1.21185e+16	2.62337e+09	Q14204, Q8N8S7, O43795, Q6IBS0, O75781, P15311, P23229, Q00535, P35241, O00592, Q12792, P26038, P60953, O14745, P05556, Q96SB3, Q9NZI8, P78310, P35609, Q14118, Q16658, Q13509, Q7L099, P68133, P68032, Q9Y4F1, P60880	2221	83	20795	3045762518782920	2.98495e+11	3.64072e+10	2.96888e+09
Q99829	P08493	H0YN67		GOTERM_CC_DIRECT	GO:0008540~proteasome regulatory particle, base subcomplex	10	0.4488330341113106	2.8887e+09	P62333, P55036, P62195, P62191, P17980, Q99460, Q16401, P35998, P43686, Q13200	2221	12	20795	7.80242e+16	3.2868e+11	3.96065e+09	3.22977e+09
Q9BVA1	P27658	O43719		GOTERM_CC_DIRECT	GO:0012505~endomembrane system	70	3141831238779170	3.04169e+08	P04632, Q92538, Q9NRW1, Q10567, O00264, Q9NRW7, Q12907, P51148, Q9NX62, P61020, Q9H0U4, Q9P2J5, Q9BWS9, P62834, Q96AX1, P01116, P61224, O14983, Q15382, O15118, O14745, P61106, O15173, Q9UL25, P49257, Q9NP72, Q08AM6, Q9H7Z7, P53618, Q9H3N1, Q9ULC3, Q9H3Z4, Q86TD4, P63010, Q53S08, Q5BJF2, O15400, P05067, Q5EB52, Q86Y82, P30626, Q9H3Q1, P50479, O00203, Q9UHY1, Q9NPQ8, P20339, Q8NBL1, O15498, Q9BXS5,…	2221	349	20795	1.87795e+16	3.46084e+12	4.12076e+09	3.36034e+09
P29762	P19525	P78330		GOTERM_CC_DIRECT	GO:0005819~spindle	40	1.79533e+16	3.48348e+08	Q15019, O43670, Q14203, P83916, P23396, Q9Y266, P28482, P63172, P35579, P50995, Q8N163, Q96JM3, Q00610, H0YFY6, Q13185, Q9BW27, P43034, P09496, Q14194, Q92974, O75935, O00139, Q9UMS4, Q9Y657, Q08J23, P31749, Q8IYT4, Q9Y3D0, P50402, Q16181, Q7Z460, Q9NPJ3, O76070, P23258, Q14141, Q15691, Q66K74, P04792, Q14166, Q14980	2221	157	20795	2.38545e+16	3.96342e+11	4.66377e+09	3.80314e+10
Q96I99	P11182	O00192		GOTERM_CC_DIRECT	GO:0032982~myosin filament	13	0.5834829443447037	4.93069e+08	Q13203, P35749, Q9Y623, P54296, P13535, P11055, P35579, Q7Z406, P12883, P35580, Q00872, Q9UKX2, Q92614	2221	22	20795	5532622487822840	5.60956e+11	6.52457e+09	5.32056e+09
O15460	A0A3B3IRN5	P55196		GOTERM_CC_DIRECT	GO:0043025~neuronal cell body	72	3231597845601430	6.04072e+08	Q14203, P07900, Q9UBB4, O00264, Q9UBF9, P12931, O95793, P50897, P63244, P27708, P02649, H0YFY6, P43034, P46821, Q96QK1, P41217, P25685, O60282, P38919, P09936, Q96SB3, Q16799, O94875, P13637, P12429, P11137, Q96I24, P30153, O75494, Q9BPU6, Q9H2P0, Q7Z460, O76070, Q02246, Q13492, Q66K74, Q14980, O15020, P49840, P32004, Q9Y5S9, P20339, Q00535, Q00577, Q02952, P61006, O15498, Q9NQC3, P23921, Q14155,…	2221	369	20795	1826907238005290	6.87198e+11	7.78242e+08	6.3463e+09
Q7Z4H8	P05161	Q9UM54		GOTERM_CC_DIRECT	GO:0005604~basement membrane	29	1.30162e+16	6.11863e+08	P07942, P55268, P25391, Q5H8C1, B1AHL2, Q9Y4K0, P11047, Q15582, P39060, Q14112, P98160, P07355, P02462, Q92626, P12109, O15230, Q14118, P20908, P14543, Q6PCB0, Q5SZK8, P39059, A0A494C0G5, O14936, P24821, P02458, P08572, Q16363, P02751	2221	97	20795	2.79922e+16	6.96058e+11	7.78242e+08	6.3463e+09
P02545	P40261	P08579		GOTERM_CC_DIRECT	GO:0005838~proteasome regulatory particle	9	0.4039497307001795	6.15481e+08	Q15008, P62195, P48556, P62191, Q9UNM6, O00232, Q99460, P51665, Q13200	2221	10	20795	8426609635299410	7.00173e+11	7.78242e+08	6.3463e+09
P30048	Q63ZY3	P11532		GOTERM_CC_DIRECT	GO:0031080~nuclear pore outer ring	9	0.4039497307001795	6.15481e+08	Q96EE3, P52948, Q8NFH3, P57740, Q8NFH4, Q9BW27, Q12769, Q8WUM0, P55735	2221	10	20795	8426609635299410	7.00173e+11	7.78242e+08	6.3463e+09
Q9UBI6	P58107	Q7Z5L9		GOTERM_CC_DIRECT	GO:0005791~rough endoplasmic reticulum	16	0.718132854578097	6.52978e+08	Q07020, O00469, Q07065, P04843, P14618, P36578, Q9H9Z2, O95793, Q8TCT9, O60568, A0A804F6T5, Q02878, P62266, P61353, P63220, Q5BJF2, P61106	2221	34	20795	4.40607e+16	7.42813e+11	8.12104e+09	6.62243e+09
Q8NBX0	Q4G148	Q96B54		GOTERM_CC_DIRECT	GO:0045271~respiratory chain complex I	19	0.8527827648114902	6.56534e+08	O00217, O75306, P56556, P51970, O43676, P28331, O75489, O43678, Q16718, O95299, O95167, Q9P0J0, O96000, P19404, Q9NX14, Q86Y39, Q16795, P49821, O43181	2221	47	20795	3.785e+16	7.46857e+11	8.12104e+09	6.62243e+09
Q9Y678	Q96EY1	Q92890		GOTERM_CC_DIRECT	GO:0030127~COPII vesicle coat	11	0.49371633752244165	8.22807e+08	Q15436, P53992, O95487, Q9UBV8, O94855, Q9Y3B3, Q9NR31, O94979, O75340, O95486, P55735	2221	16	20795	6436993471409270	9.35916e+11	1.00683e+11	8.21037e+08
Q9UQ80	K7EMQ3	P02679		GOTERM_CC_DIRECT	GO:0001726~ruffle	29	1.30162e+16	9.65383e+08	Q14247, P19174, Q9UHB6, P35579, P15311, P20339, Q9Y2A7, O00592, Q9Y4G6, O60662, Q9Y5X1, P46940, Q9Y5X3, Q9UJU6, Q14155, O14745, Q9Y490, P08648, P05556, P21281, Q16658, Q9UKG1, Q7L576, Q9NR12, Q8WX93, Q6UVK1, Q96S97, P31949, Q13153	2221	99	20795	2742667558066020	0.001098002954462718	1.16873e+11	9.53059e+09
A0A096LPI6	Q9UH62	Q13868		GOTERM_CC_DIRECT	GO:0005689~U12-type spliceosomal complex	14	0.6283662477558348	1.06877e+10	Q13435, O43143, P67809, O75533, Q15427, P14678, Q9Y3B4, Q9BWJ5, P62316, P62318, P62308, Q15393, P62314, P62304	2221	27	20795	4854836826921470	0.0012155215007657594	1.27813e+11	1.04227e+11
P13497	O75165	O00291		GOTERM_CC_DIRECT	GO:0044297~cell body	25	1.12208e+16	1.07821e+10	P50990, P50991, P04899, O00264, Q8NCW5, O95793, P15104, A0A0A0MTB9, P17987, P09471, P78371, Q14195, P48643, P41217, P62753, P07437, A0A7P0T936, P78310, P55011, P68133, P68032, Q99832, Q99497, P49368, P05067	2221	78	20795	3000929357300360	0.0012262546422313614	1.27813e+11	1.04227e+11
Q13242	Q14699	Q5H8X8		GOTERM_CC_DIRECT	GO:0031965~nuclear membrane	57	255834829443447	1.31458e+10	O00629, Q99523, Q9BW27, P43034, P27824, Q8WUM0, P46060, Q14974, P04406, O75694, P13798, Q14739, P50148, P37198, Q5JTV8, P12270, P52292, Q5BJF2, P00533, Q12765, P56134, Q7Z7K6, P57740, O00560, Q9P035, P33176, Q9P0L0, Q03252, Q86UE4, P42167, P42166, Q99829, P17096, P02545, Q8NFH5, O75608, P49792, O43660, Q15007, Q3BDU5, Q9Y657, Q8WXH0, O14980, O00299, Q8N1F7, O00410, P50402, Q9BZF1, Q9Y3D9, P20700,…	2221	274	20795	1.94776e+16	0.0014948759330993822	1.54226e+11	1.25766e+11
P61604	P46087	Q06265		GOTERM_CC_DIRECT	GO:0045335~phagocytic vesicle	24	1.0772e+16	1.47676e+10	Q15942, P06756, Q86Y82, P18084, O75369, Q15907, O00186, P33176, Q9UKG1, Q9ULC3, Q4G0F5, P30101, Q5T0I0, Q9H3Q1, O00159, P51149, P50995, P20339, P08670, P61006, P61764, P60953, P61106, Q92930	2221	74	20795	3036616084792580	0.0016791384087638805	1.71485e+11	1.3984e+11
P13693	Q9P273	O00178		GOTERM_CC_DIRECT	GO:0005903~brush border	21	0.9425493716337522	1.54535e+10	Q15149, O00429, P60709, O43795, O75369, B1AK88, O00299, P35579, O00159, Q7Z406, P15311, P18206, Q7Z4W1, Q9UEY8, A0A2R8Y793, P60660, P61158, Q9Y5X3, O14950, Q13045, P47755, P21333	2221	59	20795	3.33256e+16	0.0017570655293827064	1.77637e+11	1.44857e+10
Q8WWY3	Q9NYK5	P49711		GOTERM_CC_DIRECT	GO:0030426~growth cone	35	1570915619389580	1.64157e+10	P53621, Q9UBF2, Q14247, P50570, Q6IBS0, Q06787, Q7Z406, Q00535, P07196, P23528, Q07866, Q14195, P46940, Q14194, P46821, P26378, Q93008, Q13561, P80723, A0A7P0T936, Q96SB3, Q9NZI8, P78310, Q16658, Q13509, Q7L099, P13612, O60716, Q8WX93, P60880, Q16643, P05067	2221	136	20795	2.40957e+16	0.0018663608070527138	1.8681e+10	1.52337e+11
Q14195	O00339	Q8NH00		GOTERM_CC_DIRECT	GO:0005758~mitochondrial intermembrane space	27	1.21185e+16	1.88836e+10	O95831, O00746, Q8TCS8, Q9NR28, Q6FI81, P13073, P36551, P54819, Q9UJS0, Q16891, P20674, P00441, P50440, Q53H12, P51970, P28331, P31749, Q12931, O43464, P99999, Q9Y5L4, O60313, Q9H4A6, Q99497, Q9UJZ1, Q96AY3, Q9BYT8	2221	91	20795	2.778e+16	0.0021466466191613076	2.12768e+10	1.73505e+11
P42167	Q99584	P18827		GOTERM_CC_DIRECT	GO:0005813~centrosome	112	5026929982046670	2.10488e+10	Q14204, Q14203, Q9Y265, O75665, P62081, O75147, P13861, P63167, Q9Y6G9, P62993, H0YFY6, Q9NTK5, P25205, P63208, Q8WUM4, P43034, P61421, Q00839, O94906, O75935, O75934, Q13409, P10644, P16104, Q7Z460, O76070, Q14980, P27695, Q9UN37, Q13418, P61163, Q5TZA2, P60510, Q14194, Q93008, P25786, Q9Y696, O00571, Q8N1F7, Q8TD19, P35222, P12004, P23258, Q92785, P06493, Q15691, Q96JB5, P43487, O14974, Q13153,…	2221	674	20795	1.55585e+16	0.002392485770504771	2.34838e+11	1.91503e+09
P31150	Q15036	Q15392		GOTERM_CC_DIRECT	GO:0030904~retromer complex	12	0.5385996409335727	2.54987e+08	Q14203, Q9UNH7, O75436, Q9UBQ0, Q9Y5X3, O60493, Q9P2R3, Q13596, Q96QK1, O60749, Q4G0F5, P51149	2221	21	20795	5350228339872640	0.0028975478473368677	2.81723e+11	2.29736e+11
O75439	Q08378	Q8NF37		GOTERM_CC_DIRECT	GO:0042645~mitochondrial nucleoid	19	0.8527827648114902	2.63729e+09	P49411, P40939, K7EJE8, P45880, Q12849, P16435, P34897, P38646, Q04837, P42704, Q96AG4, P05141, P55084, P49748, Q9NVI7, P21796, Q99714, P04179, P06576	2221	51	20795	3.48814e+16	0.00299673568399883	2.8858e+11	2.35327e+11
P57740	P49916	O94819		GOTERM_CC_DIRECT	GO:0015630~microtubule cytoskeleton	52	2333931777378810	2.81412e+09	Q15019, Q14203, O75665, P28482, Q14008, O75347, Q9P0V9, P42025, Q9BVA1, P46940, Q14498, A0A0D9SF54, P07437, P31689, Q13885, P04406, P27361, P30153, Q9BUF5, P67775, Q7Z460, Q99719, Q8WVJ2, Q14141, Q13813, Q7Z7K6, P68363, Q9P0L0, Q9UHD8, P36405, Q9H3Q1, P61163, Q99426, Q92599, Q9HC35, Q9UH03, A0A7P0T936, Q9NVA2, Q8IYT4, Q9Y696, P31749, Q13509, P68371, Q7L7X3, P34897, Q16181, Q99653, P68366, P23258,…	2221	247	20795	1.97114e+16	0.003197355123726653	3.04997e+11	2.48715e+11
P53621	Q9H223	Q9NYB9		GOTERM_CC_DIRECT	GO:0031966~mitochondrial membrane	44	1.97487e+16	3.76834e+09	P26440, P56556, O75964, Q9H845, O75489, P45880, Q9P032, Q9H3K2, O43678, Q9P0J0, P12235, P16435, P51149, P53007, Q00796, Q02218, P13073, Q9H9B4, O94826, Q16134, P00403, Q16795, P27824, Q9BWM7, P00387, P62258, P20674, O15294, Q53H12, P10606, Q96A26, Q9UM00, Q14318, O43464, Q7Z434, P14406, Q9H3N1, P11310, O60313, P21397, P49748, P21796, P10909, P06576	2221	197	20795	2091206000863920	0.004279196181873335	4.04563e+10	3.29907e+10
P00390	Q9H3U1	Q6PRD1		GOTERM_CC_DIRECT	GO:0045259~proton-transporting ATP synthase complex	12	0.5385996409335727	4.60667e+09	P30049, O75947, P25705, O75964, P24539, P18859, P48047, P56134, P56385, P36542, Q96IX5, P06576	2221	22	20795	5107036142605700	0.005228682117093597	4.85406e+11	3.95832e+11
P18085	Q96PQ0	Q8N6L1		GOTERM_CC_DIRECT	GO:0035145~exon-exon junction complex	12	0.5385996409335727	4.60667e+09	P38919, Q9NYF8, Q9H307, Q07955, Q86V81, Q9UKV3, Q92900, O00422, Q9Y2W1, Q9Y5S9, P61326, Q15287	2221	22	20795	5107036142605700	0.005228682117093597	4.85406e+11	3.95832e+11
Q96CM8	Q14669	Q92541		GOTERM_CC_DIRECT	GO:0000974~Prp19 complex	10	0.4488330341113106	4.86581e+08	P24928, Q99459, O43660, P11142, Q9UMS4, O75934, Q8WYA6, E9PK54, P26368, Q9ULR0	2221	15	20795	6241933063184750	0.005522000862681731	5.0339e+11	4.10497e+10
Q9NS69	Q9BQG0	P46736		GOTERM_CC_DIRECT	GO:0005859~muscle myosin complex	10	0.4488330341113106	4.86581e+08	P35749, P05976, Q9Y623, P14649, Q96A32, P24844, P13535, Q9UKX2, P11055, P12883	2221	15	20795	6241933063184750	0.005522000862681731	5.0339e+11	4.10497e+10
Q13151	P98082	P51532		GOTERM_CC_DIRECT	GO:0101031~protein folding chaperone complex	14	0.6283662477558348	7.28322e+10	Q9Y265, Q96A33, P31948, E9PK54, Q99470, P11142, Q8WXX5, Q9UBS4, O95816, Q16543, O15212, Q15185, Q9Y230, Q9UHV9, P08238	2221	31	20795	4228406268609020	0.008254082743753388	7.46694e+10	6.08904e+10
P61326	P56182	Q9NT22		GOTERM_CC_DIRECT	GO:0030016~myofibril	15	0.6732495511669658	9.32084e+09	Q9NYL9, P05976, Q9Y623, P12109, Q6IBS0, P13535, O75880, Q05682, P12883, Q00872, P24844, O14950, Q9UKX2, P60900, Q12792	2221	36	20795	390120816449047	0.010551109457985652	9.42607e+10	7.68663e+10
P61106	O75911	Q7Z739		GOTERM_CC_DIRECT	GO:0071541~eukaryotic translation initiation factor 3 complex, eIF3m	7	0.3141831238779174	9.3598e+09	O15371, O15372, Q13347, P55884, Q7L2H7, Q14152, O00303	2221	7	20795	9362899594777120	0.010594979133641824	9.42607e+10	7.68663e+10
Q92820	P78539	Q4V328		GOTERM_CC_DIRECT	GO:0005911~cell-cell junction	42	1.8851e+16	1.10091e+11	A8K968, P25391, P19174, Q9Y5S2, Q9H307, Q9UNF0, P12931, P62993, P35221, Q9UEY8, A0A2R8Y793, Q92692, P61224, Q9BY67, Q12792, P60953, P08648, O75955, Q9BX67, P78310, P60709, Q9Y696, P31749, Q16658, P19022, P14923, Q9ULK5, Q13308, P17661, P35222, O60716, O75083, P18206, O14936, Q14160, Q96S97, P61158, Q9UKX2, Q13177, P05067, Q13153, P21333, Q99439	2221	192	20795	2.04813e+16	0.012450298962799144	1.09898e+12	8.96181e+10
Q9BVP2	O15357	Q9H0W9		GOTERM_CC_DIRECT	GO:0005769~early endosome	60	2.693e+16	1.2328e+11	Q9H0E2, O43795, P28482, Q10567, Q9UNF0, Q9H3S7, Q9P2R3, P51148, Q4G0F5, P30048, P15531, P61020, Q99523, Q99961, P02649, P62834, Q96AX1, Q9Y2T2, Q8IWB7, P61421, Q96QK1, P07355, Q14694, P61106, Q9UL25, Q5VW38, P27361, Q13492, Q15075, O60493, O15400, P05067, P10809, Q15276, Q9UN37, O00203, P20339, Q9UBQ0, Q9BXS5, P02787, O14964, P02786, Q9UJU6, P11717, Q9Y5X9, O75955, O75436, P18031, Q9UKG1, Q02750,…	2221	315	20795	1.78341e+16	0.01393134561173881	1.21755e+12	9.92867e+10
P13797	Q8IWS0	Q9BXK5		GOTERM_CC_DIRECT	GO:0005884~actin filament	27	1.21185e+16	1.25178e+11	Q14247, P07947, O43795, Q6IBS0, P12931, Q9UHB6, Q9BR76, P15311, A0A087WWU8, A0A2R8Y793, P09493, P04083, P63000, P46940, Q12792, Q562R1, P60709, P35609, Q14019, P68133, P68032, P13797, O43903, A0A2R8Y5V9, Q8WX93, J3KN67, Q13153, Q27J81, P21333	2221	100	20795	2.52798e+16	0.014144396006341875	1.21755e+12	9.92867e+10
P26885	C9JTN7	Q96CW5		GOTERM_CC_DIRECT	GO:0000932~P-body	27	1.21185e+16	1.25178e+11	O00425, Q14444, P67809, Q15717, Q9Y6M1, P35998, A5YKK6, P11387, P62310, Q9Y2V2, P25789, P62312, P25787, Q14671, Q9NZI8, O75534, Q9Y333, P26196, P17980, Q8ND56, Q9H9Z2, Q6P2E9, Q5PRF9, Q9HCE1, Q92900, P60900, P06730	2221	100	20795	2.52798e+16	0.014144396006341875	1.21755e+12	9.92867e+10
Q9UH03	Q96DA6	P22694		GOTERM_CC_DIRECT	GO:0030424~axon	66	296229802513465	1.30303e+10	Q14203, Q12860, P78344, O14672, O75787, Q06787, Q9UBF9, P35613, O75781, P50897, P42224, A0A7P0T8A7, P07196, P41250, P07197, P46940, P41219, P46821, P41217, P26378, P26232, Q15149, Q12756, P60709, P13637, P12429, P58546, P51114, Q9Y639, Q9H2P0, Q7Z460, O76070, Q8WX93, Q02246, P49841, P02511, P05023, P05067, P49840, P32004, Q0ZGT2, Q99623, P20339, P20336, A0A2R8Y793, Q00535, Q92599, P61764, O95816,…	2221	358	20795	1.72612e+16	0.014719207223865327	1.25665e+12	1.02476e+12
P53618	O14561	H7C4X9		GOTERM_CC_DIRECT	GO:0043232~intracellular membraneless organelle	12	0.5385996409335727	1.33044e+11	A0A0D9SF54, Q13148, Q14315, P35637, Q14444, Q13813, O43432, O75369, Q06787, P51114, P21333	2221	24	20795	4681449797388560	0.015026496748554607	1.27231e+12	1.03752e+12
Q8N7H5	P36507	P0CG37		GOTERM_CC_DIRECT	GO:0033018~sarcoplasmic reticulum lumen	8	0.3590664272890485	1.4031e+10	Q12797, Q86TD4, O14958, O43852, P55145, P14625, P23327, P27797	2221	10	20795	7490319675821700	0.01584056672033829	1.3306e+12	1.08506e+12
P13489	P09669	P49005		GOTERM_CC_DIRECT	GO:0005794~Golgi apparatus	165	7405745062836620	1.48065e+11	Q9Y3Q3, Q9BTV4, O00429, O14672, Q9NRW1, O75147, P63172, Q9UPN3, Q9Y2G5, Q9NRW7, Q8IZQ5, P50897, O60568, Q96M27, Q9Y3A6, Q9H0U4, P62993, Q99523, P15374, Q9P2B2, P61026, Q99805, P09496, Q8IWB7, O15118, P22059, Q92974, Q9Y678, Q14697, P55157, Q8WUD1, P13637, O75534, P27361, Q86VP6, P50148, Q9H3Z4, P16234, Q7Z460, P16870, O76070, Q99598, Q9Y3B3, Q9HC07, O43290, Q13492, P00533, P05067, P50395, Q9Y6Y8,…	2221	1122	20795	1.3769e+16	0.016708748492548775	1.39254e+11	1.13557e+10
P14866	Q53FA7	O43617		GOTERM_CC_DIRECT	GO:0002102~podosome	16	0.718132854578097	1.51478e+11	Q14247, Q15149, O95425, P50570, Q16658, Q5T6W2, P12931, Q5T0I0, A0A2R8Y5V9, O75083, P18206, Q8WX93, Q99961, Q13045, P61978, Q9UJU6, P21333	2221	42	20795	356681889324843	0.017090560712647807	1.41296e+11	1.15222e+12
P78310	P35237	Q9H1Z9		GOTERM_CC_DIRECT	GO:0010008~endosome membrane	56	2.51346e+16	2.02969e+11	Q96FZ7, Q16864, O43795, O75787, P38606, Q9P2R3, Q9NRW7, P0CG48, P51149, P13473, Q99523, Q99961, P04083, P62834, Q96AX1, P61026, Q99805, P61421, Q96QK1, Q92930, P08962, Q08AM6, Q9ULC3, Q9NP79, Q93050, Q9HC07, O60493, P00533, Q9UI12, Q9UN37, Q14108, O60749, P20339, O60664, Q9UBQ0, Q15286, Q9H9H4, P61006, P02787, P02786, P22314, P11717, P05556, P07339, O75436, P11279, Q9UKG1, Q07960, Q9UHA4, O60831,…	2221	292	20795	1795624579820270	0.02283342484950468	1.87788e+12	1.53135e+11
Q01130	Q5T0N5	Q86TC9		GOTERM_CC_DIRECT	GO:0005682~U5 snRNP	12	0.5385996409335727	2.14667e+11	Q96DI7, O95400, O75643, P62316, Q6P2Q9, Q9BUQ8, P14678, P62318, P62308, P62314, O94906, P62304	2221	25	20795	4494191805493020	0.024133372504680284	1.97009e+12	1.60654e+11
Q9ULC3	O75970	Q15413		GOTERM_CC_DIRECT	GO:0005685~U1 snRNP	14	0.6283662477558348	2.40873e+10	O75400, P14678, O95232, Q9NQ29, Q9Y383, P09234, P62316, P09012, P62318, P62308, P62314, P08621, P62304	2221	34	20795	3855311597849400	0.027039388442009593	2.19291e+12	1.78824e+12
P22626	O15061	Q15714		GOTERM_CC_DIRECT	GO:0033017~sarcoplasmic reticulum membrane	15	0.6732495511669658	2.71894e+11	Q12797, P30626, Q8IWX8, Q8WXH0, P16615, O75298, Q86TD4, O14958, P21817, D6R938, O60662, P23327, O14983, P62942	2221	39	20795	3.60112e+16	0.030468151917035557	2.45568e+11	2.00252e+12
P40926	P02766	Q9P2N5		GOTERM_CC_DIRECT	GO:0031105~septin complex	9	0.4039497307001795	2.76543e+11	Q16181, Q15019, Q9NVA2, Q99719, Q92599, Q14141, Q9P0V9, Q9UHD8, Q9UH03	2221	14	20795	6.01901e+16	0.030980970516633177	2.45864e+12	2.00494e+11
P0CG48	Q9H0U3	Q6S5H5		GOTERM_CC_DIRECT	GO:0005940~septin ring	9	0.4039497307001795	2.76543e+11	Q16181, Q15019, Q9NVA2, Q99719, Q92599, Q14141, Q9P0V9, Q9UHD8, Q9UH03	2221	14	20795	6.01901e+16	0.030980970516633177	2.45864e+12	2.00494e+11
P78527	Q8TE77	Q96I15		GOTERM_CC_DIRECT	GO:0034663~endoplasmic reticulum chaperone complex	8	0.3590664272890485	3.50085e+10	P23284, P11021, Q15084, Q9UBS4, Q8IXB1, P14625, Q9Y4L1, P07237	2221	11	20795	6809381523474270	0.039057150364120274	3.04119e+11	2.47999e+12
Q96AE4	Q96T37	Q9Y2J2		GOTERM_CC_DIRECT	GO:0005885~Arp2/3 protein complex	8	0.3590664272890485	3.50085e+10	P61160, Q92747, O15144, O15145, O15511, Q9BPX5, P61158, P59998	2221	11	20795	6809381523474270	0.039057150364120274	3.04119e+11	2.47999e+12
P33778	Q8IWU6	Q12791		GOTERM_CC_DIRECT	GO:0005832~chaperonin-containing T-complex	8	0.3590664272890485	3.50085e+10	P50990, Q99832, P17987, P50991, P78371, P49368, P48643, P40227	2221	11	20795	6809381523474270	0.039057150364120274	3.04119e+11	2.47999e+12
P62424	P18564	Q86YR5		GOTERM_CC_DIRECT	GO:0000786~nucleosome	33	1481149012567320	3.73295e+10	P33778, Q5TEC6, Q9Y265, P62805, Q5SSJ5, P60709, O96019, O75367, Q99880, P10412, Q71UI9, P16401, P16104, Q9P0M6, A0A2R8Y793, Q6FI13, Q92522, Q9Y230, Q49A26	2221	143	20795	216066913725626	0.04159202180634625	3.2056e+12	2.61405e+12
O15230	Q96CW1	Q8IXJ6		GOTERM_CC_DIRECT	GO:0035861~site of double-strand break	26	1.16697e+16	3.74644e+10	P27694, Q12888, O15144, P15927, O15145, P63167, P49959, P61160, Q96T60, O15511, Q9Y294, O60264, Q16531, P02545, P55072, P09874, P07954, O94874, Q9UMS4, Q3BDU5, Q92747, P35244, P59998, P16104, Q9BUH6, P61158, A6NHR9	2221	100	20795	2.43435e+16	0.0417391371862732	3.2056e+12	2.61405e+12
P63172	Q9Y624	Q12926		GOTERM_CC_DIRECT	GO:0032587~ruffle membrane	26	1.16697e+16	5.34016e+10	P06756, P23396, P19174, P18085, Q9UNF0, Q9UPN3, P12931, P15311, P15531, A0A087WWU8, P23528, P09493, P63000, Q12792, Q92974, Q9Y490, P08648, P05556, Q96SB3, O00159, Q9H299, J3KN67, P68104, P00533, P29317, Q13153, Q9ULV4	2221	102	20795	2386621465335340	0.058962876916699436	4.49328e+11	3.66412e+12
Q9UHB9	P24043	P01857		GOTERM_CC_DIRECT	GO:0030532~small nuclear ribonucleoprotein complex	9	0.4039497307001795	5.36983e+09	P62316, P09012, P09661, P14678, P62318, P62308, P62312, P62314, P62304	2221	15	20795	5617739756866270	0.0592805237183508	4.49328e+11	3.66412e+12
P61769	Q9UPT6	Q8NDX5		GOTERM_CC_DIRECT	GO:0032153~cell division site	9	0.4039497307001795	5.36983e+09	Q16181, Q15019, Q9NVA2, Q99719, Q92599, Q14141, Q9P0V9, Q9UHD8, Q9UH03	2221	15	20795	5617739756866270	0.0592805237183508	4.49328e+11	3.66412e+12
P40616	Q93052	Q9Y6M7		GOTERM_CC_DIRECT	GO:0005694~chromosome	53	2378815080789940	5.48013e+10	P26583, P51784, Q92979, Q14566, P33992, Q06787, P33993, P33991, Q9Y4K0, P63167, O60885, H0YFY6, P25205, Q13123, P49736, P07954, P46063, O75531, Q9NR30, P35249, P19338, P35250, O60216, Q9NVP1, P24928, Q9UQE7, Q08945, Q92522, Q14980, Q15233, P09429, Q15435, Q9BVP2, Q5SSJ5, Q96KR1, P11387, P49959, Q14157, Q93009, P09874, Q49A26, P40937, Q96B26, Q86X55, P16401, P18754, P52948, O15347, Q9UNZ2, Q14683,…	2221	281	20795	1.76596e+16	0.060460676557746895	4.55211e+11	3.71209e+12
P61421	O43837	Q9UPN6		GOTERM_CC_DIRECT	GO:0005764~lysosome	58	2.60323e+16	6.24493e+10	O75787, P12931, P50897, P51149, P13473, Q99523, Q9P2J5, Q9BWS9, Q96AX1, P61026, P09496, Q9Y2T2, P45974, Q96QK1, O15118, P61106, P12109, Q9UHG3, Q01085, O00754, P15586, P16278, Q8WZA9, Q9GZM7, Q5BJF2, O15400, P02511, P07686, P05067, P07602, Q9UN37, Q14108, O60749, P10253, Q9NX40, P20336, Q9UNH7, Q00610, P04062, P61006, O14964, P07339, O75436, Q9HB90, P07858, Q6IAA8, O43504, P11279, A0A0C4DFZ2, P11…	2221	318	20795	1.7077e+16	0.06860281607570051	5.1498e+11	4.19949e+11
O14531	P09668	P14859		GOTERM_CC_DIRECT	GO:0070937~CRD-mediated mRNA stability complex	6	0.26929982046678635	7.55081e+10	Q9NZI8, A0A7I2YQN2, P67809, O75534, Q00839, Q08211	2221	6	20795	9362899594777120	0.08234291830718254	6.18189e+11	5.04112e+11
Q9NP81	Q07157	Q13617		GOTERM_CC_DIRECT	GO:0031430~M band	12	0.5385996409335727	7.63337e+10	Q13203, P52179, P06733, Q00872, P54296, O60662, Q5VTT5, O75147, P04075, Q01082, P02511, Q8WZ42	2221	28	20795	4012671254904480	0.0832046667628571	6.20484e+11	5.05983e+11
Q96AY3	P53365	A0A0B4J203		GOTERM_CC_DIRECT	GO:0070971~endoplasmic reticulum exit site	13	0.5834829443447037	8.79808e+10	Q15436, P53992, O95487, O94855, O14495, Q5JRA6, Q9NR31, O75340, O95486, Q9Y3A6, Q8WUM4, O94979, Q92734	2221	33	20795	3.68841e+16	0.095277118792775	7.10086e+11	5.79051e+11
P13010	Q2M389	Q9NQ79		GOTERM_CC_DIRECT	GO:0014704~intercalated disc	16	0.718132854578097	9.03309e+10	P05556, P78310, P19022, P15924, Q6PI78, O75147, P14923, P16615, P17661, P11166, P56539, P35221, Q15124, Q13153, P05026, Q04917	2221	48	20795	3.12097e+16	0.0976936868964432	7.2392e+10	5.90332e+09
Q07065	Q9ULT8	P13942		GOTERM_CC_DIRECT	GO:0005861~troponin complex	7	0.3141831238779174	9.28055e+10	P13805, P48788, P45378, P45379, P19237, P02585, P63316	2221	9	20795	728225524038221	0.10023135249928405	7.3855e+11	6.02263e+11
Q96A83	A0A096LP25	Q86UC2		GOTERM_CC_DIRECT	GO:0030133~transport vesicle	25	1.12208e+16	1.25857e+12	P11717, P53621, P35606, Q9Y3Q3, Q9UBF2, Q9Y678, P24390, P53618, O75396, Q9H0U4, P20645, P21810, Q99653, O60763, O60664, Q9Y3B3, P30040, Q15363, P49755, O15498, P48444, Q9BVK6, P61923, O14579	2221	101	20795	2317549404647800	0.13344883659390017	9.90189e+11	8.07465e+11
Q9Y680	Q53H96	Q9H3P2		GOTERM_CC_DIRECT	GO:0008021~synaptic vesicle	29	1.30162e+16	1.26166e+12	Q9BT78, Q15019, Q86Y82, Q10567, Q96E17, Q9NRW7, P50897, P20339, P20336, O14908, P61006, O95716, Q9BVK6, P63027, Q92930, Q92905, Q15907, P11279, O00499, O95782, P60880, Q99497, Q16563, Q99719, Q13492, Q14141, Q92542, O15400, P05067	2221	126	20795	2154953081337590	0.13375407735893674	9.90189e+11	8.07465e+11
P10809	Q9BVC4	Q66PJ3		GOTERM_CC_DIRECT	GO:0001650~fibrillar center	35	1570915619389580	1.41713e+11	O15160, P22087, P29692, P78406, O00567, O43615, P11387, P15311, Q86UE4, O60763, O14907, A6NHQ2, Q9Y2X3, O60264, O43660, O95400, Q8WXF1, Q8WXH0, Q13228, Q9Y5L4, Q14739, Q8N7H5, Q96B26, E9PL71, Q8TEX9, Q7L014, O60832, P68402, Q9P0K7, Q9NY12, P67870, P17480, Q9Y262, Q15233, Q16881	2221	166	20795	1.97411e+16	0.14894661378141083	0.0011045821291590858	9.00749e+11
P62701	O15258	Q9BXM9		GOTERM_CC_DIRECT	GO:0005687~U4 snRNP	8	0.3590664272890485	1.49936e+10	Q8WWY3, P62316, Q13838, P14678, P62318, P62308, P62314, P62304	2221	13	20795	5761784366016690	0.15687522035904722	0.0011528886518300586	9.40141e+11
P49756	Q13619	Q9H9B1		GOTERM_CC_DIRECT	GO:0034709~methylosome	8	0.3590664272890485	1.49936e+10	Q99873, P62316, P14678, P62318, P62308, O14744, P62314, P62304	2221	13	20795	5761784366016690	0.15687522035904722	0.0011528886518300586	9.40141e+11
Q12905	O75907	Q9Y2X7		GOTERM_CC_DIRECT	GO:0033116~endoplasmic reticulum-Golgi intermediate compartment membrane	22	0.9874326750448833	1.52288e+12	Q13445, P51572, Q9Y3Q3, P24390, P49257, Q9NP72, O14495, Q08379, Q12907, O75396, P53634, Q96RQ1, Q9H0U4, Q9Y3A6, Q9Y3B3, Q15363, P49755, O15498, Q9BVK6, Q969X5, P61019, P27797	2221	84	20795	2.45219e+16	0.15912896830355772	0.0011631126477597213	9.48479e+11
P31937	Q14978	Q9BZC1		GOTERM_CC_DIRECT	GO:0005730~nucleolus	195	8752244165170550	1.59479e+12	O43670, Q92979, P35659, P55265, Q9NTK5, Q92973, P46783, Q9Y2X3, P62913, Q13243, Q9H0D6, Q13242, P38919, O75935, O43681, Q96HY6, O75934, O43324, P46782, Q9NQ50, P46781, O75131, P51114, O00159, Q9GZZ1, Q9UBT2, P18887, Q9NVP1, P62244, Q6P9B6, P68104, P62241, Q92841, Q9UKV3, Q9NPD3, P46777, P62249, P25398, P27695, Q9BVP2, O75367, Q6UXN9, P42285, P31040, P40429, Q16531, P26599, P62136, P62826, P08708,…	2221	1423	20795	1.28304e+16	0.1659828097285504	0.0012099119454630307	9.86642e+10
P22234	P28370	Q6DN90		GOTERM_CC_DIRECT	GO:0016459~myosin complex	16	0.718132854578097	1.93456e+12	P35749, P05976, P12829, O43795, P14649, Q96A32, P11055, P35579, O00159, Q7Z406, P12883, P35580, P60660, P24844, Q9UKX2, Q92614	2221	51	20795	2937380265028110	0.19762081405059928	0.0014579647997527815	0.0011889203287966444
P15311	Q8IZP0	Q9H4G0		GOTERM_CC_DIRECT	GO:0042641~actomyosin	7	0.3141831238779174	2.10967e+11	P35580, Q9Y5S2, Q8WUM4, Q16643, Q92614, P35579, Q7Z406	2221	10	20795	6554029716343980	0.2134556800346401	0.0015794794671992207	0.0012880113757125456
Q96AQ6	A0A1B0GU97	Q8N6H7		GOTERM_CC_DIRECT	GO:0031252~cell leading edge	17	0.763016157989228	2.18398e+12	Q14203, Q14444, Q92538, O15144, Q9Y5S2, P11940, O00571, Q9BR76, P35579, Q8NFZ8, Q14160, P08670, P23258, P61204, P43034	2221	57	20795	2.79244e+16	0.2200802486334602	0.001624425512939906	0.0013246633356838598
P10768	P33527	Q6P1N9		GOTERM_CC_DIRECT	GO:0030863~cortical cytoskeleton	10	0.4488330341113106	2.40845e+12	P15311, Q14247, A0A2R8Y793, P60709, P52907, P11171, B1AK88, Q16643, P47755, A0A2R8Y5V9, P21333	2221	22	20795	4255863452171420	0.23975516243458916	0.0017797515062897935	0.0014513263601378984
Q9Y2X3	P15151	Q92581		GOTERM_CC_DIRECT	GO:0016581~NuRD complex	9	0.4039497307001795	2.71937e+11	O95983, Q92769, O94776, Q14839, Q86YP4, Q16576, Q09028, Q13330	2221	18	20795	4681449797388560	0.2661907444518854	0.001996542380659557	0.0016281118886222047
P11137	Q8NI36	A2ABF8		GOTERM_CC_DIRECT	GO:0071944~cell periphery	18	0.807899461400359	2.90992e+11	O43795, Q12931, P55011, Q13509, Q9P289, P35222, Q9BR76, Q99623, P15311, P35241, Q07812, P05783, P26038, Q14112, Q15388, Q16363, P10909, O14745	2221	64	20795	2.63332e+16	0.281936138125903	0.0021227473056301596	0.001731027679810886
P43487	Q5TAX3	O75943		GOTERM_CC_DIRECT	GO:0042995~cell projection	42	1.8851e+16	3.33511e+12	P50990, Q15811, O15020, P50991, Q13813, P19174, O75962, Q06787, P11169, Q9UPN3, P15311, P61160, P27708, Q99961, P35241, P63000, O15511, Q96CX2, P23921, Q13045, Q9UJU6, Q14155, Q96HC4, F5GXS2, O15294, A0A0D9SF54, Q9NVA2, Q15149, P35609, O95425, P55011, P13611, Q5T6W2, Q01082, P59998, O75083, P18206, O43707, P20020, P61158, Q13232, Q66K74, P61978	2221	222	20795	1.77136e+16	0.31586400212840426	0.00241742197582404	0.0019713247746614313
O15540	Q12959	Q9H313		GOTERM_CC_DIRECT	GO:0035577~azurophil granule membrane	17	0.763016157989228	3.36699e+12	P07602, Q07065, Q6IAA8, P11279, Q9P0L0, P39656, P51148, O75131, P10253, Q9H3Z4, P13473, Q99829, O95716, P61224, Q92542, P42785, P08962	2221	59	20795	2.69778e+16	0.3183423825496199	0.0024250838899057556	0.0019775728030162927
Q9Y3D6	Q9Y6K1	Q9UHC6		GOTERM_CC_DIRECT	GO:0000139~Golgi membrane	108	4847396768402150	3.49436e+11	P53367, Q9Y3Q3, Q16864, O14672, Q9NRW1, P18085, O75787, Q9NRW7, Q8IV08, P11166, Q9H0U4, P01116, P48444, P61026, Q15382, Q92614, P22059, Q9Y678, Q9UM00, P49257, Q8WUD1, Q08AM6, Q9H7Z7, Q9Y3B3, Q9HC07, P52292, P00533, Q9UI12, Q15436, Q14108, Q8WVM8, P56539, Q7Z6Z7, P61204, P49755, O15498, Q9BXS5, Q9NRA1, Q9UJU6, P11717, Q8IZ52, Q9H3P7, Q08379, Q9NP58, O14617, Q9H4A6, P60520, Q92542, O14579, Q15334,…	2221	727	20795	1.39091e+16	0.3281552984769235	0.0025009972938399134	0.002039477582322882
Q02978	Q9BQS7	Q9C040		GOTERM_CC_DIRECT	GO:0030117~membrane coat	10	0.4488330341113106	3.58353e+09	O94973, P53621, P35606, P63010, Q10567, P53618, Q9H444, O43633, O00203, O43747	2221	23	20795	4070825910772660	0.3349408546571979	0.002548788844218602	0.002078449953809194
O14776	Q9NZB2	O75190		GOTERM_CC_DIRECT	GO:0031594~neuromuscular junction	21	0.9425493716337522	3.66642e+12	P05556, P55268, P78310, O15230, P10644, P17661, Q9Y2H0, P56539, P11047, P35579, Q9H3Z4, P46109, P17612, P07093, Q00535, P07196, Q71U36, P05067, P55291, P46108	2221	83	20795	2.36893e+16	0.34118654773563717	0.002575545397118805	0.002100269005734843
Q9Y5M8	O75521	P48059		GOTERM_CC_DIRECT	GO:0015030~Cajal body	21	0.9425493716337522	3.66642e+12	Q15029, P22087, Q01081, Q9UQ35, Q9Y4X5, O14980, Q06787, Q86XP3, Q7L014, O60832, P22626, Q9UBY9, Q8WWY3, O43290, P09234, A6NHQ2, Q9Y2X3, Q15020, O43172	2221	83	20795	2.36893e+16	0.34118654773563717	0.002575545397118805	0.002100269005734843
Q7Z4V5	Q8N2S1	Q9NXR1		GOTERM_CC_DIRECT	GO:0012506~vesicle membrane	13	0.5834829443447037	4.04271e+11	P08758, Q9UL25, E5RK69, P20073, P12429, Q9UKG1, Q9P289, P50995, P62993, O14908, P04083, P08133, P07355, P09525	2221	38	20795	3203097229792170	0.3688132984345641	0.002822457414072285	0.0023016172937250267
A0A0C4DFV9	Q6NYC8	Q8N129		GOTERM_CC_DIRECT	GO:0030665~clathrin-coated vesicle membrane	12	0.5385996409335727	4.15539e+12	Q93050, Q16864, P21281, O75787, P36543, P61421, P38606, Q9BXS5, Q9UJU6, Q9UI12, O00203, O43747	2221	33	20795	3404690761737130	0.37685875991004236	0.002876469227098128	0.0023456620762276476
P04062	P0C0L5	O75122		GOTERM_CC_DIRECT	GO:0019774~proteasome core complex, beta-subunit complex	7	0.3141831238779174	4.22118e+11	Q99436, P20618, P28074, P49721, P49720, P28072, P28070	2221	11	20795	595820883303999	0.3815084664774704	0.002876469227098128	0.0023456620762276476
P09382	Q9Y666	P23468		GOTERM_CC_DIRECT	GO:0042382~paraspeckles	7	0.3141831238779174	4.22118e+11	O43809, Q8WXF1, P52272, Q16630, Q15233, P23246	2221	11	20795	595820883303999	0.3815084664774704	0.002876469227098128	0.0023456620762276476
Q01995	P78395	Q8N568		GOTERM_CC_DIRECT	GO:0019773~proteasome core complex, alpha-subunit complex	7	0.3141831238779174	4.22118e+11	P28066, O14818, P25789, P25788, P60900, P25787, P25786	2221	11	20795	595820883303999	0.3815084664774704	0.002876469227098128	0.0023456620762276476
Q8WUM4	Q9NUI1	Q8WXI9		GOTERM_CC_DIRECT	GO:0005811~lipid droplet	25	1.12208e+16	4.28756e+12	Q96CS3, P51572, Q8NBX0, Q07065, Q9UMS4, Q92538, Q9H6V9, Q15738, Q9NP72, P04406, O95573, P51148, A0A0A0MTB9, P51149, O60664, A0A0C4DFV9, Q99541, Q8N0X7, P61224, P55072, P00387, P07355, Q9H4M9, P48449	2221	109	20795	2.14745e+16	0.38616523423521243	0.0029043146893020432	0.0023683690963728437
Q04760	Q969X6	Q96EK5		GOTERM_CC_DIRECT	GO:0072669~tRNA-splicing ligase complex	6	0.26929982046678635	5.8563e+11	Q8NCA5, Q9BVC5, Q9Y224, Q92499, Q9Y3I0, Q52LJ0	2221	8	20795	7022174696082840	0.48657007599706226	0.003898408293325905	0.0031790183622200704
P16435	Q8WXE1	Q6P1J9		GOTERM_CC_DIRECT	GO:0008541~proteasome regulatory particle, lid subcomplex	6	0.26929982046678635	5.8563e+11	O43242, P48556, O00231, Q9UNM6, O00232, O00487	2221	8	20795	7022174696082840	0.48657007599706226	0.003898408293325905	0.0031790183622200704
Q14980	Q9UNN8	P29558		GOTERM_CC_DIRECT	GO:1902737~dendritic filopodium	5	0.2244165170556553	5.9264e+10	P11137, Q06787, P12931	2221	5	20795	9362899594777120	0.4906523854807341	0.003898408293325905	0.0031790183622200704
P57105	Q12805	Q7Z4S6		GOTERM_CC_DIRECT	GO:0097452~GAIT complex	5	0.2244165170556553	5.9264e+10	A0A7I2YQN2, P07814, P04406, P40429	2221	5	20795	9362899594777120	0.4906523854807341	0.003898408293325905	0.0031790183622200704
P22061	O94880	Q96ST2		GOTERM_CC_DIRECT	GO:0106002~mCRD-mediated mRNA stability complex	5	0.2244165170556553	5.9264e+10	Q9H074, Q14103, A0A7I2YQN2, O75534, P11940	2221	5	20795	9362899594777120	0.4906523854807341	0.003898408293325905	0.0031790183622200704
P54819	P22105	A0A1W2PQS6		GOTERM_CC_DIRECT	GO:0005875~microtubule associated complex	12	0.5385996409335727	7.32748e+11	P61163, Q14203, P49354, P11137, Q15121, O43602, Q9UDT6, P43034, Q66K74, P46821, P78559, O95793	2221	35	20795	3.21014e+16	0.5657666728034214	0.004792342598862819	0.0039079911526754794
P17480	P14373	P23434		GOTERM_CC_DIRECT	GO:0005777~peroxisome	25	1.12208e+16	7.43437e+10	P35914, Q92538, O00429, Q9Y2Q3, Q96CN7, P51648, P30044, P09110, P04040, P43155, Q15067, P00441, P29401, Q15126, Q6YN16, O75874, P51659, P14324, O00116, Q13907, P22307, Q9Y3D6, P08670, P48735, Q13011	2221	113	20795	2071437963446260	0.5710206079469374	0.004834467180590328	0.0039423423054374546
O60716	Q8NBI6	Q8NC96		GOTERM_CC_DIRECT	GO:1904115~axon cytoplasm	17	0.763016157989228	8.96289e+11	Q9UL25, A0A7P0T936, P46060, P09936, Q14204, Q12756, P33176, P78559, O00203, O60313, O14617, P07196, Q9Y2T2, P43034, P04792, O60282, P00441	2221	64	20795	2.48702e+16	0.6395615358042686	0.005795321945430284	0.00472588643704684
P56134	Q5XKP0	O75175		GOTERM_CC_DIRECT	GO:0072686~mitotic spindle	31	1.39138e+16	0.0011259829054550729	Q14203, P23396, Q9Y266, P28482, Q14008, Q9Y224, Q13618, P63167, P11171, Q9BVA1, Q9BZK7, Q00610, Q9HC35, H0YFY6, P60953, Q00839, P07437, P46060, O00139, Q13885, Q13509, Q08379, Q8ND56, P68371, P37198, Q9BUF5, Q7Z460, P12270, Q8WVJ2, P06493, P04350, Q14980	2221	157	20795	1.84873e+16	0.7225433260589555	0.007239370318688548	0.00590345839696219
P51648	P23786	Q8TF01		GOTERM_CC_DIRECT	GO:0034399~nuclear periphery	8	0.3590664272890485	0.0011552200983358189	A0A7P0T936, P52948, Q14118, P12270, Q92621, P57740, Q8N1F7, O75475	2221	17	20795	4.40607e+16	0.7316331541789785	0.0073856206286863025	0.006022720512672134
P61254	Q6ZN17	P48637		GOTERM_CC_DIRECT	GO:0005732~sno(s)RNA-containing ribonucleoprotein complex	6	0.26929982046678635	0.0012016597126225737	Q96DI7, Q9NX24, Q9Y2X3, P14678, P62312, O00567	2221	9	20795	6241933063184750	0.7454635012811652	0.0075156855351608655	0.006128783986493218
Q9NYF8	P49023	Q86VX2		GOTERM_CC_DIRECT	GO:0016600~flotillin complex	6	0.26929982046678635	0.0012016597126225737	O75955, P35221, Q9BX66, P35222, Q9ULV4, Q14254	2221	9	20795	6241933063184750	0.7454635012811652	0.0075156855351608655	0.006128783986493218
Q9Y333	Q9UDY2	A0A2R8Y623		GOTERM_CC_DIRECT	GO:0005915~zonula adherens	6	0.26929982046678635	0.0012016597126225737	P18206, P35221, Q9BX66, Q92692, P14923, O60716	2221	9	20795	6241933063184750	0.7454635012811652	0.0075156855351608655	0.006128783986493218
P23327	P45983	Q15437		GOTERM_CC_DIRECT	GO:0001772~immunological synapse	14	0.6283662477558348	0.001201981342178627	P51452, P52565, Q13740, P10644, Q9Y639, P35579, P15311, P17931, Q14160, P60033, Q9UJZ1, P20020, Q8WUM4, O15400	2221	48	20795	2.73085e+16	0.7455567603264044	0.0075156855351608655	0.006128783986493218
P63279	Q969N2	P61966		GOTERM_CC_DIRECT	GO:0071006~U2-type catalytic step 1 spliceosome	7	0.3141831238779174	0.0012977523520755576	P38919, Q9UMS4, O75643, Q6P2Q9, Q9ULR0, Q9Y5S9	2221	13	20795	5041561320264600	0.7718612526840161	0.007897551746855533	0.006440182795326832
Q15293	P17948	P08397		GOTERM_CC_DIRECT	GO:0001401~SAM complex	7	0.3141831238779174	0.0012977523520755576	Q9Y512, Q13505, Q9BUR5, O75431, Q16891, P38646, Q9NX63	2221	13	20795	5041561320264600	0.7718612526840161	0.007897551746855533	0.006440182795326832
Q9NUJ1	Q92878	Q7KZN9		GOTERM_CC_DIRECT	GO:0140275~MIB complex	7	0.3141831238779174	0.0012977523520755576	Q9Y512, Q13505, Q9BUR5, O75431, Q16891, P38646, Q9NX63	2221	13	20795	5041561320264600	0.7718612526840161	0.007897551746855533	0.006440182795326832
P18583	Q15434	O15484		GOTERM_CC_DIRECT	GO:0005662~DNA replication factor A complex	7	0.3141831238779174	0.0012977523520755576	Q99459, O43660, P27694, Q9UMS4, O75934, P15927, P35244	2221	13	20795	5041561320264600	0.7718612526840161	0.007897551746855533	0.006440182795326832
P14649	P14136	O75688		GOTERM_CC_DIRECT	GO:0016281~eukaryotic translation initiation factor 4F complex	7	0.3141831238779174	0.0012977523520755576	Q04637, O43432, P78344, Q14240, Q15056, P60842, P06730	2221	13	20795	5041561320264600	0.7718612526840161	0.007897551746855533	0.006440182795326832
Q14194	Q9UK22	Q86VN1		GOTERM_CC_DIRECT	GO:0005697~telomerase holoenzyme complex	9	0.4039497307001795	0.0013443716009222477	O60832, Q9NY12, Q9NX24, G3V4C1, P14678, Q15185, P62318, Q00839, P62304	2221	22	20795	3.83028e+16	0.7836643577561513	0.008137738733242117	0.0066360470513608825
Q12906	Q7Z3U7	Q9Y2I8		GOTERM_CC_DIRECT	GO:0005576~extracellular region	291	1.3061e+16	0.0013519803774385479	Q9H0E2, Q14204, P10915, P55268, P55145, Q5H8C1, P67809, O00264, P10599, Q9Y4K0, A0A804F6T5, P36871, P21926, Q9NTK5, O15511, Q9BWS9, P47755, P08962, A0A0D9SF54, P13639, P62805, G3V4C1, Q86VP6, P11216, Q9Y4L1, Q08431, Q68BL8, P16112, P21810, P14174, P68104, P09382, O94919, P07602, P54753, P50395, Q9BRX8, Q13813, P25391, P62937, P18065, P35998, Q01469, P61160, P09110, P48147, Q05707, Q14112, Q9UJU6,…	2221	2313	20795	1.17795e+16	0.785531982667838	0.008140495605952739	0.006638295186576573
P80404	P06753	Q13884		GOTERM_CC_DIRECT	GO:0016529~sarcoplasmic reticulum	14	0.6283662477558348	0.001478438679876138	Q92629, P54289, P12109, P30626, Q8WXH0, P28161, P16615, P52789, O14958, P35573, P21817, O14983, P62942	2221	49	20795	2675114169936320	0.8143158476335555	0.008808707946068299	0.0071831994498694025
P34897	O43556	Q6IQ22		GOTERM_CC_DIRECT	GO:0000792~heterochromatin	14	0.6283662477558348	0.001478438679876138	O95983, P83916, P46100, Q02880, P10412, O75475, Q71UI9, P16401, P17987, Q13185, P45973, P22314, Q13263	2221	49	20795	2675114169936320	0.8143158476335555	0.008808707946068299	0.0071831994498694025
Q02952	P49590	O15027		GOTERM_CC_DIRECT	GO:0101003~ficolin-1-rich granule membrane	16	0.718132854578097	0.0015355183250728875	O94973, Q5T4S7, O75787, Q6IAA8, P15924, P53618, P11279, P11169, P10253, P13473, P63167, P17931, Q9Y6G9, Q93050, P63000, P42785	2221	61	20795	2455842516662850	0.8260109349852692	0.009101145072567426	0.007421671904518956
P40222	Q12929	P23471		GOTERM_CC_DIRECT	GO:0005642~annulate lamellae	5	0.2244165170556553	0.0016269045499284888	P49792, P63241, O14980, Q9Y5L0	2221	6	20795	7.80242e+16	0.8432220887230545	0.009592836154500623	0.007822629131262372
Q9Y305	Q16595	Q13951		GOTERM_CC_DIRECT	GO:0043034~costamere	8	0.3590664272890485	0.0017173094751921345	Q14315, P18206, Q15149, O95425, Q14118, Q09666, Q15124, P51114	2221	18	20795	4161288708789830	0.8585739302658637	0.010022041962916148	0.008172631758863081
P61019	O60610	P54725		GOTERM_CC_DIRECT	GO:0031143~pseudopodium	8	0.3590664272890485	0.0017173094751921345	F5GXS2, P17655, O43707, P35609, P28482, O60662, P27361, P09543, P26038	2221	18	20795	4161288708789830	0.8585739302658637	0.010022041962916148	0.008172631758863081
Q00839	Q15813	Q6P3R8		GOTERM_CC_DIRECT	GO:1904724~tertiary granule lumen	15	0.6732495511669658	0.0018381962240542058	A0A0D9SF54, P07339, Q13813, O75874, Q7L576, Q12905, P04080, P36871, P09960, P09972, P04075, P61769, Q9UJU6, Q92820, Q99439, P02794	2221	56	20795	2.50792e+16	0.8767810338404853	0.010672792362110644	0.008703296407766853
P62917	P39880	Q9H7D7		GOTERM_CC_DIRECT	GO:1902494~catalytic complex	9	0.4039497307001795	0.0018702479533415414	Q92791, P0DP25, Q9UBQ7, Q15274, Q02809, Q16698, P05165, P05166, Q8IVL6	2221	23	20795	3.66374e+16	0.881202500435007	0.010749202883346838	0.00876560656919672
P04179	Q96L92	Q13616		GOTERM_CC_DIRECT	GO:0005868~cytoplasmic dynein complex	9	0.4039497307001795	0.0018702479533415414	Q14204, P63167, Q9Y6G9, Q9UJW0, P12270, Q9NP97, Q13409, P63172, O43237	2221	23	20795	3.66374e+16	0.881202500435007	0.010749202883346838	0.00876560656919672
Q8N9N7	Q9H267	A0A5F9ZGY1		GOTERM_CC_DIRECT	GO:0008250~oligosaccharyltransferase complex	7	0.3141831238779174	0.0020669028768161347	P61803, P04843, P04844, Q8TCJ2, P39656, P46977, Q14165	2221	14	20795	4681449797388560	0.9050656469066417	0.011819776250335484	0.009638622460730517
Q8IXT5	O95749	O43236		GOTERM_CC_DIRECT	GO:0042564~NLS-dependent protein nuclear import complex	6	0.26929982046678635	0.002192352044824787	Q14974, O00505, P52294, O00629, O60684, P52292	2221	10	20795	5617739756866270	0.9177206798292249	0.012474483135053038	0.010172513487987011
Q9BXP5	P51795	Q9BYC5		GOTERM_CC_DIRECT	GO:0012507~ER to Golgi transport vesicle membrane	15	0.6732495511669658	0.0026216981370526258	Q15436, Q9Y6Y8, P53992, O95487, O94855, P49257, O75396, O95486, P55735, Q9UBV8, O60763, Q15363, P49755, O94979, P61769	2221	58	20795	2421439550373390	0.9495821619648214	0.014843246168984518	0.012104158563108642
Q9Y490	A0A2R8YHD2	P37840		GOTERM_CC_DIRECT	GO:0005782~peroxisomal matrix	14	0.6283662477558348	0.0026398330478937665	P35914, Q9Y2Q3, O75874, P30044, P51659, O00116, P22307, P09110, Q9UBQ7, P04040, P43155, P49753, Q13011, Q15067	2221	52	20795	2.52078e+16	0.9506146867438717	0.014871930735163892	0.012127549843789184
P29692	Q9H078	Q86U70		GOTERM_CC_DIRECT	GO:0030136~clathrin-coated vesicle	17	0.763016157989228	0.002866840816702746	Q14677, P51572, Q5VW38, O14672, P50570, O43747, Q99523, Q00610, Q9Y5X1, O15126, Q13492, Q96AX1, Q9BXS5, O60493, Q96RF0, P63027, Q9UJU6	2221	71	20795	2.24182e+16	0.9618851111678403	0.0160712554158016	0.013105558019212553
O95292	P15848	O95490		GOTERM_CC_DIRECT	GO:0032154~cleavage furrow	15	0.6732495511669658	0.0031058759653473382	O75935, Q15019, Q9UL25, P05556, O95425, Q15746, Q15907, P36873, Q9UHB6, P35579, P11233, P35580, Q16181, P35241, Q14141	2221	59	20795	2380398202061980	0.9709862980366032	0.017325915924339564	0.014128690665893773
P61009	P42892	Q9BYV8		GOTERM_CC_DIRECT	GO:0072357~PTW/PP1 phosphatase complex	5	0.2244165170556553	0.003474938640006838	P62140, P36873, Q6UXN9, P62136, O14974	2221	7	20795	6687785424840800	0.9809629256392078	0.01919650569091156	0.01565409251420556
Q15382	P14735	Q96PU5		GOTERM_CC_DIRECT	GO:0016272~prefoldin complex	5	0.2244165170556553	0.003474938640006838	O15212, Q99471, P61758, O60925, Q9UHV9	2221	7	20795	6687785424840800	0.9809629256392078	0.01919650569091156	0.01565409251420556
P14868	Q9H6S3	A0A6Q8PFI8		GOTERM_CC_DIRECT	GO:0042555~MCM complex	6	0.26929982046678635	0.00366754702571974	Q14566, P33992, P33993, P25205, P33991, P49736	2221	11	20795	5107036142605700	0.9847219915819247	0.020065714015716652	0.016362902114749608
P02452	Q9P2X3	I3L170		GOTERM_CC_DIRECT	GO:0071162~CMG complex	6	0.26929982046678635	0.00366754702571974	Q14566, P33992, P33993, P25205, P33991, P49736	2221	11	20795	5107036142605700	0.9847219915819247	0.020065714015716652	0.016362902114749608
Q92896	P35442	A0A7I2V3U3		GOTERM_CC_DIRECT	GO:0043005~neuron projection	52	2333931777378810	0.004395975200963756	Q15811, Q14203, P50570, O00264, Q06787, O95793, O95197, D6R938, P62834, P43034, P46940, Q9BY67, Q96QK1, P41217, P98160, P25325, O94874, Q16799, P16949, P11137, P19022, O43602, P30153, O75298, P51114, P51116, Q7Z460, O00161, P05067, O15144, P33176, Q00535, P61204, Q9NQC3, P63027, Q14155, P60953, A0A7P0T936, O15075, P78310, A0A0D9SF30, P55011, Q7L576, P78559, P08670, P60880, Q99497, P23258, P43003	2221	330	20795	1.47537e+16	0.9933533865262684	0.023561768210679162	0.01921381449869092
Q02809	Q9Y287	Q9UPY3		GOTERM_CC_DIRECT	GO:0030425~dendrite	69	3096947935368040	0.004447377875753149	Q14444, Q9H845, Q9UBB4, O14672, Q06787, O95793, P50897, P63244, P42224, D6R9P3, P02649, P63000, H0YFY6, Q96HE7, Q9BY67, P46821, P62753, P26378, Q00839, P38919, P46060, Q15149, Q96SB3, Q13641, Q12756, Q16799, O94875, P12429, P11137, P30153, O75494, Q9BPU6, Q9H2P0, P17677, Q7Z460, Q16643, P49841, Q66K74, P05067, P05388, Q14980, P54753, P04899, P52294, P32004, Q9Y5S9, P20339, Q00535, Q00577, P09471,…	2221	465	20795	1.38933e+16	0.9937326637194457	0.023561768210679162	0.01921381449869092
Q15149	Q6WCQ1	Q9NY61		GOTERM_CC_DIRECT	GO:0044291~cell-cell contact zone	9	0.4039497307001795	0.004455051936122941	P18206, O75955, Q9BX67, Q14160, Q92692, Q09666, Q9Y3L5, Q14254, Q8NFZ8	2221	26	20795	324100370588439	0.9937874011583898	0.023561768210679162	0.01921381449869092
P05141	Q9Y237	O43823		GOTERM_CC_DIRECT	GO:0014802~terminal cisterna	4	0.17953321364452424	0.004472180960902196	P21817, O75298, P62942	2221	4	20795	9362899594777120	0.9939078620904791	0.023561768210679162	0.01921381449869092
O43347	P19971	Q99720		GOTERM_CC_DIRECT	GO:0030905~retromer, tubulation complex	4	0.17953321364452424	0.004472180960902196	Q9UNH7, Q9Y5X3, Q13596, O60749	2221	4	20795	9362899594777120	0.9939078620904791	0.023561768210679162	0.01921381449869092
P30837	P52630	P42858		GOTERM_CC_DIRECT	GO:0005853~eukaryotic translation elongation factor 1 complex	4	0.17953321364452424	0.004472180960902196	Q05639, P68104, P29692, P24534, E9PL71	2221	4	20795	9362899594777120	0.9939078620904791	0.023561768210679162	0.01921381449869092
Q07666	Q69YQ0	Q5VST9		GOTERM_CC_DIRECT	GO:0061574~ASAP complex	4	0.17953321364452424	0.004472180960902196	Q9UKV3, Q15020, O00422, Q15287	2221	4	20795	9362899594777120	0.9939078620904791	0.023561768210679162	0.01921381449869092
P30101	Q3SY69	E7EX90		GOTERM_CC_DIRECT	GO:0030906~retromer, cargo-selective complex	4	0.17953321364452424	0.004472180960902196	O75436, Q9UBQ0, Q96QK1, Q4G0F5	2221	4	20795	9362899594777120	0.9939078620904791	0.023561768210679162	0.01921381449869092
Q71UI9	Q9Y5Q9	Q96G97		GOTERM_CC_DIRECT	GO:0000346~transcription export complex	6	0.26929982046678635	0.0057386583998683995	P82979, Q86W42, Q86V81, Q13838, Q9UBU9, Q96FV9	2221	12	20795	4681449797388560	0.9985690313406754	0.02968451481386472	0.024206704523081247
P0DMV8	P22830	Q9BSH4		GOTERM_CC_DIRECT	GO:0000221~vacuolar proton-transporting V-type ATPase, V1 domain	6	0.26929982046678635	0.0057386583998683995	Q16864, O75348, P21281, P36543, P38606, Q9UI12	2221	12	20795	4681449797388560	0.9985690313406754	0.02968451481386472	0.024206704523081247
P46777	P48729	Q9H944		GOTERM_CC_DIRECT	GO:0005652~nuclear lamina	6	0.26929982046678635	0.0057386583998683995	Q3BDU5, P20700, O14936, Q14739, P02545, P12004, Q03252	2221	12	20795	4681449797388560	0.9985690313406754	0.02968451481386472	0.024206704523081247
Q7Z3K3	Q14BN4	Q16720		GOTERM_CC_DIRECT	GO:0031588~nucleotide-activated protein kinase complex	6	0.26929982046678635	0.0057386583998683995	Q9Y478, P17612, P54619, P10644, P13861	2221	12	20795	4681449797388560	0.9985690313406754	0.02968451481386472	0.024206704523081247
P61160	Q9BRK5	P56159		GOTERM_CC_DIRECT	GO:0031941~filamentous actin	10	0.4488330341113106	0.006328663147837115	Q9Y2A7, Q9BX67, O15145, O00151, Q14195, Q9NR12, Q53GG5, Q96HC4, P50479, O00159	2221	33	20795	2.83724e+16	0.999271778172218	0.03148919060959588	0.025678355787086972
Q00341	Q14999	Q9NZ94		GOTERM_CC_DIRECT	GO:1904949~ATPase complex	5	0.2244165170556553	0.006364247662747849	Q9UN37, Q16576, Q09028, Q15257, P55072	2221	8	20795	5.85181e+16	0.9993008593835706	0.03148919060959588	0.025678355787086972
Q9UGP8	Q8TB36	Q01105		GOTERM_CC_DIRECT	GO:0110016~B-WICH complex	5	0.2244165170556553	0.006364247662747849	P35659, O75533, O60264, Q9NR30, O00159	2221	8	20795	5.85181e+16	0.9993008593835706	0.03148919060959588	0.025678355787086972
D6R9P3	Q9H5K3	Q96CU9		GOTERM_CC_DIRECT	GO:0160226~oligosaccharyltransferase complex A	5	0.2244165170556553	0.006364247662747849	P61803, P04843, P04844, P39656, P46977	2221	8	20795	5.85181e+16	0.9993008593835706	0.03148919060959588	0.025678355787086972
P26599	P08473	Q6UX04		GOTERM_CC_DIRECT	GO:0002199~zona pellucida receptor complex	5	0.2244165170556553	0.006364247662747849	P50990, P17987, P50991, P78371, P49368	2221	8	20795	5.85181e+16	0.9993008593835706	0.03148919060959588	0.025678355787086972
P23368	P49902	Q9Y4I1		GOTERM_CC_DIRECT	GO:0008290~F-actin capping protein complex	5	0.2244165170556553	0.006364247662747849	P52907, B1AK88, P58546, P47755, P35611	2221	8	20795	5.85181e+16	0.9993008593835706	0.03148919060959588	0.025678355787086972
P43034	Q92597	O75506		GOTERM_CC_DIRECT	GO:0030663~COPI-coated vesicle membrane	5	0.2244165170556553	0.006364247662747849	P53621, P35606, P24390, Q15363, O14579	2221	8	20795	5.85181e+16	0.9993008593835706	0.03148919060959588	0.025678355787086972
Q99497	P27487	A0A8I5KV04		GOTERM_CC_DIRECT	GO:0045254~pyruvate dehydrogenase complex	5	0.2244165170556553	0.006364247662747849	Q15118, P08559, P10515, P11177, P09622	2221	8	20795	5.85181e+16	0.9993008593835706	0.03148919060959588	0.025678355787086972
Q16401	P13995	Q8N3U4		GOTERM_CC_DIRECT	GO:0005869~dynactin complex	5	0.2244165170556553	0.006364247662747849	P61163, O75935, P42025, Q9UJW0, Q13561	2221	8	20795	5.85181e+16	0.9993008593835706	0.03148919060959588	0.025678355787086972
P61956	P21964	Q9UKY7		GOTERM_CC_DIRECT	GO:0160227~oligosaccharyltransferase complex B	5	0.2244165170556553	0.006364247662747849	P61803, P04843, P04844, Q8TCJ2, P39656	2221	8	20795	5.85181e+16	0.9993008593835706	0.03148919060959588	0.025678355787086972
P08133	P61586	A0A8I5KYD3		GOTERM_CC_DIRECT	GO:0005744~TIM23 mitochondrial import inner membrane translocase complex	7	0.3141831238779174	0.006430329887501318	Q3ZCQ8, A0A0A6YYL4, P12236, Q9HAV7, P38646, O43615	2221	17	20795	3855311597849400	0.9993518214914535	0.031678421696867964	0.025832667253684948
Q9BT09	P09601	Q9UJ14		GOTERM_CC_DIRECT	GO:0034704~calcium channel complex	9	0.4039497307001795	0.007307198804577559	Q12797, P17612, O14958, P21817, P0DP25, O14983, Q15257, Q8NE86	2221	28	20795	3.0095e+16	0.9997626851701674	0.03584306999831578	0.029228795218310236
P09622	P10619	A3KMH1		GOTERM_CC_DIRECT	GO:0016604~nuclear body	57	255834829443447	0.0075400053445968855	Q9H0E2, P54577, Q9NWH9, P15927, Q8IX01, Q9H3S7, Q06587, O00422, Q9NX62, P35579, P10155, P35611, Q9C0C9, Q9P2J5, P11171, Q96JM3, P62318, P29144, P04844, Q9Y4X5, Q16799, P46100, Q9NRX4, P36578, O00159, O43809, Q99436, P16234, Q9BXP5, P09661, Q13573, Q9NYB0, Q86W42, P83916, Q12888, Q9BVP2, Q15637, O75489, P42765, Q9Y2Z0, Q86UE4, Q92797, Q9Y371, Q9Y295, P61962, Q93009, P09874, P29401, O00139, Q7L7X3,…	2221	379	20795	1.40814e+16	0.999818279037287	0.036826292198074054	0.03003057922654897
P11310	Q9Y6M9	Q9GZQ8		GOTERM_CC_DIRECT	GO:0044615~nuclear pore nuclear basket	6	0.26929982046678635	0.008514224679937149	P49792, Q9NPA8, P52948, P12270, P41208, Q8NFH5	2221	13	20795	432133827451252	0.9999405676151794	0.041055880024442694	0.03347966314822744
Q13885	P00750	Q9H910		GOTERM_CC_DIRECT	GO:0046930~pore complex	6	0.26929982046678635	0.008514224679937149	Q9Y277, O14672, P45880, O96008, Q07812, P21796, P16435	2221	13	20795	432133827451252	0.9999405676151794	0.041055880024442694	0.03347966314822744
O00567	P98155	A6NIH7		GOTERM_CC_DIRECT	GO:0001931~uropod	6	0.26929982046678635	0.008514224679937149	P15311, O75955, P50570, P26038, P35579, Q14254	2221	13	20795	432133827451252	0.9999405676151794	0.041055880024442694	0.03347966314822744
Q13620	Q01629	A6ZKI3		GOTERM_CC_DIRECT	GO:0030670~phagocytic vesicle membrane	18	0.807899461400359	0.008766596867588985	P50570, P12429, Q15907, Q9ULC3, P51148, O75396, P51149, P13473, P20339, Q93050, O00161, P63000, P61006, P61026, P61421, P61769, P27797, Q92930	2221	86	20795	1959676659371950	0.9999555156885485	0.04166426677813336	0.03397578169605252
Q9Y3D9	Q8IW45	Q53HC9		GOTERM_CC_DIRECT	GO:0030140~trans-Golgi network transport vesicle	7	0.3141831238779174	0.008786840093806685	P11717, Q99523, P61006, P49755, Q9BVK6, P61106, Q92930	2221	18	20795	3641127620191100	0.9999565376169617	0.04166426677813336	0.03397578169605252
O94906	Q9NXE4	A8MVW0		GOTERM_CC_DIRECT	GO:0000178~exosome (RNase complex)	7	0.3141831238779174	0.008786840093806685	Q92945, Q5RKV6, P42285, Q9NPD3, Q96B26, Q15024, Q8TCS8	2221	18	20795	3641127620191100	0.9999565376169617	0.04166426677813336	0.03397578169605252
Q04637	O60488	Q14C86		GOTERM_CC_DIRECT	GO:0034719~SMN-Sm protein complex	7	0.3141831238779174	0.008786840093806685	Q9Y3F4, P62316, P14678, P62318, P62308, P62314, P62304	2221	18	20795	3641127620191100	0.9999565376169617	0.04166426677813336	0.03397578169605252
P40939	Q99614	Q14320		GOTERM_CC_DIRECT	GO:0000794~condensed nuclear chromosome	11	0.49371633752244165	0.009517603247457294	O60216, O60885, Q9UEY8, P42704, Q92791, P23258, Q14683, Q8WZ42, P18754, P16104	2221	41	20795	2.512e+16	0.9999812235029144	0.044942043550234026	0.036648696322159204
Q9NVD7	Q9NZJ4	Q8IXS6		GOTERM_CC_DIRECT	GO:0098685~Schaffer collateral - CA1 synapse	20	0.8976660682226212	0.009949723278066843	P05556, P52565, P60709, P19174, B1AK88, P35222, O60716, P11233, C9J0J7, O14936, A0A2R8Y793, Q08209, O14908, P07196, P63098, Q9BVA1, Q02952, P43034, Q15075, P60953, Q16352	2221	101	20795	1.85404e+16	0.9999885725343287	0.04678836814231433	0.038154310752256324
Q96CX2	P06865	Q14642		GOTERM_CC_DIRECT	GO:0000243~commitment complex	4	0.17953321364452424	0.0102914919879772	P09234, P62318, P26368, P62314	2221	5	20795	7490319675821700	0.9999922854322979	0.04741586187173301	0.03866601038397911
F8W7C6	Q96IJ6	Q9H3F6		GOTERM_CC_DIRECT	GO:0097422~tubular endosome	4	0.17953321364452424	0.0102914919879772	Q9UNH7, O75436, Q9Y5X3, Q96QK1	2221	5	20795	7490319675821700	0.9999922854322979	0.04741586187173301	0.03866601038397911
P55265	Q9HCC0	P49593		GOTERM_CC_DIRECT	GO:0097418~neurofibrillary tangle	4	0.17953321364452424	0.0102914919879772	A0A7P0T936, P07197, Q13492, P10909	2221	5	20795	7490319675821700	0.9999922854322979	0.04741586187173301	0.03866601038397911
P24844	A5D8T8	Q9HCG8		GOTERM_CC_DIRECT	GO:0005663~DNA replication factor C complex	4	0.17953321364452424	0.0102914919879772	P35250, P40938, P40937, P35249	2221	5	20795	7490319675821700	0.9999922854322979	0.04741586187173301	0.03866601038397911
P05165	Q9BT22	Q9Y5Y2		GOTERM_CC_DIRECT	GO:0005850~eukaryotic translation initiation factor 2 complex	4	0.17953321364452424	0.0102914919879772	Q9BY44, P20042, P05198, P41091	2221	5	20795	7490319675821700	0.9999922854322979	0.04741586187173301	0.03866601038397911
Q9Y625	A0A804HL50	Q9H336		GOTERM_CC_DIRECT	GO:0098637~protein complex involved in cell-matrix adhesion	5	0.2244165170556553	0.010494318022792899	P07942, P55268, P25391, P11047, P14543	2221	9	20795	5201610885987290	0.9999938903445497	0.04777013563975327	0.03895490850060724
Q8IYT4	O94901	B7Z9C2		GOTERM_CC_DIRECT	GO:0005916~fascia adherens	5	0.2244165170556553	0.010494318022792899	P18206, P19022, P15924, P17661, P35222	2221	9	20795	5201610885987290	0.9999938903445497	0.04777013563975327	0.03895490850060724
Q13409	Q7Z2K6	P63165		GOTERM_CC_DIRECT	GO:0044294~dendritic growth cone	5	0.2244165170556553	0.010494318022792899	P07900, P11137, P12931, Q7L576, P08238	2221	9	20795	5201610885987290	0.9999938903445497	0.04777013563975327	0.03895490850060724
Q13185	Q15042	P15336		GOTERM_CC_DIRECT	GO:0031674~I band	8	0.3590664272890485	0.010542686204584435	Q96AC1, P21817, P04075, P68032, O14983, O00499, Q9Y281, Q8WZ42	2221	24	20795	3.12097e+16	0.999994220932918	0.04779911115863382	0.03897853704324444
Q13641	Q9H2M9	H7C463		GOTERM_CC_DIRECT	GO:0005581~collagen trimer	20	0.8976660682226212	0.011037129173995287	P02452, P02462, P02461, P12109, P20908, P50454, P12111, P13674, O60568, Q9Y6C2, P12110, P39059, P08123, P39060, P02458, P08572, Q02809, Q99715, Q05707, P62269	2221	102	20795	1.83586e+16	0.9999967279107067	0.04964526877472979	0.04048401531014872
P68402	Q6PKG0	P16220		GOTERM_CC_DIRECT	GO:0030667~secretory granule membrane	20	0.8976660682226212	0.011037129173995287	P11717, O94973, Q9NP72, P53618, P11169, P51149, P61020, P17931, Q01469, Q9Y6G9, P20336, P16870, Q93050, P63000, P49755, P61026, Q6UVY6, P46940, P20340, P63027	2221	102	20795	1.83586e+16	0.9999967279107067	0.04964526877472979	0.04048401531014872
Q13505	Q7LGA3	P11234		GOTERM_CC_DIRECT	GO:0030054~cell junction	33	1481149012567320	0.01125968382079072	Q9BT78, O15020, A8K968, Q13813, Q8N8S7, Q9UPN3, P12931, Q9H2W6, P53985, P35221, Q96AC1, Q00535, P11171, P62834, Q8IWB7, Q9NQC3, P29966, P22059, P80723, F5GXS2, A0A0D9SF54, P43490, P78310, P35609, P19022, P35222, Q01082, Q9ULC3, O75131, O75083, P16234, O43707, Q14160, P00533, Q66K74	2221	198	20795	1.56048e+16	0.9999974672487536	0.05044692987425133	0.04113774246336137
Q9NYL9	P78337	Q14061		GOTERM_CC_DIRECT	GO:0090734~site of DNA damage	11	0.49371633752244165	0.011324967829208814	P18887, P27694, P13010, P83916, Q93034, O75367, Q14839, Q13185, P45973, P09874, P16104	2221	42	20795	2.45219e+16	0.9999976505895258	0.05054044466525345	0.0412140005706109
P18077	A0AVT1	Q9UPY8		GOTERM_CC_DIRECT	GO:0005902~microvillus	16	0.718132854578097	0.011977327784190455	Q9BX67, O43795, Q16658, Q9Y696, P21281, P36543, P38606, O00159, P15311, P16234, Q7Z4W1, P35241, O00592, P09543, P26038, O14745	2221	75	20795	1.99742e+16	0.9999988914784755	0.05314798379544632	0.04334035936922161
P48735	Q10588	Q8NBZ7		GOTERM_CC_DIRECT	GO:0035060~brahma complex	6	0.26929982046678635	0.012096070125677151	Q969G3, Q96GM5, A0A2R8Y793, P60709, O96019, O14497, Q92922	2221	14	20795	4012671254904480	0.9999990331848286	0.05314798379544632	0.04334035936922161
P05556	Q07092	Q9NY47		GOTERM_CC_DIRECT	GO:0071564~npBAF complex	6	0.26929982046678635	0.012096070125677151	Q969G3, Q96GM5, A0A2R8Y793, P60709, O96019, O14497, Q92922	2221	14	20795	4012671254904480	0.9999990331848286	0.05314798379544632	0.04334035936922161
P35232	O95070	C9JG08		GOTERM_CC_DIRECT	GO:0031981~nuclear lumen	6	0.26929982046678635	0.012096070125677151	P24928, O15160, Q8WXH0, P19387, P35244, P52435	2221	14	20795	4012671254904480	0.9999990331848286	0.05314798379544632	0.04334035936922161
Q99715	Q9BZE1	Q4VC31		GOTERM_CC_DIRECT	GO:0043197~dendritic spine	28	1.25673e+16	0.012811245968701581	Q14247, P18085, Q06787, O75781, P50479, O14908, P63000, P61006, P46821, P62136, P25685, P60953, Q9NVA2, P05556, A0A7P0T936, P29323, Q9NZI8, P35609, P36873, Q9Y4F1, Q7L576, P51114, O60716, Q08209, P02511, P05067	2221	162	20795	1.61828e+16	0.9999995759405245	0.0560738381245477	0.04572629330367334
O43809	Q16540	C9JRZ8		GOTERM_CC_DIRECT	GO:0099523~presynaptic cytosol	8	0.3590664272890485	0.013321285561670638	P54578, P35637, P0DP25, P31150, P61764, P61956, P50897, O75915	2221	25	20795	2.99613e+16	0.9999997644874381	0.05764115197407295	0.047004384035096394
Q12888	A6NKG5	Q9UPQ0		GOTERM_CC_DIRECT	GO:0099524~postsynaptic cytosol	8	0.3590664272890485	0.013321285561670638	Q01469, P35637, Q14118, P33176, Q16643, P61956, O60282, P50148	2221	25	20795	2.99613e+16	0.9999997644874381	0.05764115197407295	0.047004384035096394
Q15363	A6NMZ7	D6RHH4		GOTERM_CC_DIRECT	GO:0005790~smooth endoplasmic reticulum	8	0.3590664272890485	0.013321285561670638	P23284, P21817, F8W7C6, P30040, P14625, P05067, Q9Y4L1, P27797	2221	25	20795	2.99613e+16	0.9999997644874381	0.05764115197407295	0.047004384035096394
P49321	P17936	O95757		GOTERM_CC_DIRECT	GO:0035580~specific granule lumen	14	0.6283662477558348	0.014423213339424968	Q9H0E2, A0A0D9SF54, Q14974, P07339, Q13813, Q9BS26, P14923, Q7L576, Q12905, O00764, P18206, P09110, P61769, Q92820, Q99439	2221	63	20795	2.08064e+16	0.9999999339686333	0.06217279083433944	0.05069978022343322
O75477	Q8NCN5	Q7L4I2		GOTERM_CC_DIRECT	GO:0016328~lateral plasma membrane	15	0.6732495511669658	0.014886331093352844	Q9BTW9, P55011, Q9ULK5, P30153, P35222, P53985, O00159, P04083, H0YFY6, P46940, O15427, P05023, Q9ULV4, Q14980, P05026	2221	70	20795	2.00634e+16	0.9999999613222877	0.06392696144994542	0.052130246243892224
P49721	P07148	P34913		GOTERM_CC_DIRECT	GO:0035579~specific granule membrane	18	0.807899461400359	0.015219700882767438	Q07065, Q5T4S7, P06756, O14672, Q6IAA8, O00264, Q08722, P11169, Q9UHA4, Q9H3Z4, O00161, P60880, O15126, P30519, Q8IWA5, P62834, Q9BXS5, Q14165	2221	91	20795	1852002117648220	0.9999999736862745	0.06494146859315007	0.052957542051356124
Q92841	P02686	Q86V48		GOTERM_CC_DIRECT	GO:0042589~zymogen granule membrane	7	0.3141831238779174	0.015236706603138023	P08758, E5RK69, O15126, Q15363, P49755, P08133, P63027, P09525	2221	20	20795	3.27701e+16	0.9999999741983377	0.06494146859315007	0.052957542051356124
P48643	O60784	Q8N4L2		GOTERM_CC_DIRECT	GO:0030672~synaptic vesicle membrane	24	1.0772e+16	0.016015581871599086	Q86Y82, O75348, Q16864, O15144, O00429, O75787, Q15907, Q96E17, P36543, Q9BTT0, P50897, P51149, Q9H3Z4, P61020, P20339, P20336, Q93050, Q92599, Q16563, O15126, P20020, P09496, P61421, P63027	2221	135	20795	1.66452e+16	0.9999999895143405	0.0673098109432148	0.054888844073201506
G3V4C1	Q9UH99	P34741		GOTERM_CC_DIRECT	GO:0030867~rough endoplasmic reticulum membrane	5	0.2244165170556553	0.0160289620084457	O00469, Q96A33, Q5BJF2, Q02809, P22314	2221	10	20795	4681449797388560	0.9999999896753522	0.0673098109432148	0.054888844073201506
Q9UHV9	O75832	Q9UI10		GOTERM_CC_DIRECT	GO:0030131~clathrin adaptor complex	5	0.2244165170556553	0.0160289620084457	O94973, P63010, Q9Y2T2, Q9BXS5, O00203	2221	10	20795	4681449797388560	0.9999999896753522	0.0673098109432148	0.054888844073201506
Q08431	Q9HAF1	Q05397		GOTERM_CC_DIRECT	GO:0160064~multi-pass translocon complex	5	0.2244165170556553	0.0160289620084457	Q9UM00, Q96A33, Q5JPE7, Q969V3	2221	10	20795	4681449797388560	0.9999999896753522	0.0673098109432148	0.054888844073201506
Q99714	B1ALD9	Q86U86		GOTERM_CC_DIRECT	GO:1903561~extracellular vesicle	27	1.21185e+16	0.016767692951318972	P22061, P14618, P04899, Q13813, P51888, O00560, O43854, P12111, A0A804F6T5, P07093, P20336, Q86TG7, P21926, P02649, Q00610, Q8WUM4, P02786, A0A0D9SF54, Q13885, P13637, P55011, P68371, Q08431, P18206, P12110, Q99715, P98095, P05023, P05026	2221	158	20795	1.59999e+16	0.9999999956077454	0.06992277575194619	0.057019627326718864
P53597	Q9P0T7	Q96F07		GOTERM_CC_DIRECT	GO:0030669~clathrin-coated endocytic vesicle membrane	15	0.6732495511669658	0.016774092952795527	P11717, O94973, Q14108, O95782, P20339, P20645, P21926, P63010, P02649, Q00610, Q15286, P00533, P02787, P63027, P02786	2221	71	20795	1.97808e+16	0.9999999956401605	0.06992277575194619	0.057019627326718864
Q12874	Q16774	E7EW31		GOTERM_CC_DIRECT	GO:0009898~cytoplasmic side of plasma membrane	21	0.9425493716337522	0.017531081454430813	O94973, Q9UL25, O43464, Q9H444, P14923, P11413, Q9Y4F1, O95782, O75781, P35579, Q9NR28, Q96AC1, Q08209, P63010, P11171, P24666, P01116, P46940, Q9Y5X3, Q96RF0, Q15124	2221	114	20795	1724744662195780	0.999999998185249	0.07281157188008125	0.05937534156829122
Q9BRX8	P08174	P16520		GOTERM_CC_DIRECT	GO:0005881~cytoplasmic microtubule	13	0.5834829443447037	0.017960763850259062	P13693, Q14204, Q7Z460, Q7Z4W1, P23258, P68363, Q15691, O95716, Q9Y5M8, P43034, P63172, P36405	2221	58	20795	2.09858e+16	0.9999999988968877	0.07432490640579931	0.06060941401105603
Q8N5K1	C9J5N1	O60641		GOTERM_CC_DIRECT	GO:0005905~clathrin-coated pit	14	0.6283662477558348	0.018534991103875388	Q15811, Q14247, O00429, P50570, O43747, Q99523, Q07954, Q9Y5X1, Q15286, Q13492, P02787, P02786, P05067, P10809	2221	65	20795	2016624528105840	0.9999999994330483	0.07595781121692484	0.0619409919238192
Q9Y696	Q9UNN5	Q8N3D4		GOTERM_CC_DIRECT	GO:0005726~perichromatin fibrils	4	0.17953321364452424	0.01895607942496191	Q13148, Q16630, Q08211, Q01130	2221	6	20795	6241933063184750	0.9999999996520978	0.07595781121692484	0.0619409919238192
P06748	Q9Y2S7	Q9UNP9		GOTERM_CC_DIRECT	GO:0031428~box C/D methylation guide snoRNP complex	4	0.17953321364452424	0.01895607942496191	P22087, A6NHQ2, Q9Y2X3, O00567	2221	6	20795	6241933063184750	0.9999999996520978	0.07595781121692484	0.0619409919238192
Q9UJU6	B4DIW9	O00193		GOTERM_CC_DIRECT	GO:0098842~postsynaptic early endosome	4	0.17953321364452424	0.01895607942496191	P20339, Q9UNH7, Q15075, Q4G0F5	2221	6	20795	6241933063184750	0.9999999996520978	0.07595781121692484	0.0619409919238192
Q9NP79	Q96SY0	Q8ND24		GOTERM_CC_DIRECT	GO:0098556~cytoplasmic side of rough endoplasmic reticulum membrane	4	0.17953321364452424	0.01895607942496191	P61353, P62273, P62857, P62854	2221	6	20795	6241933063184750	0.9999999996520978	0.07595781121692484	0.0619409919238192
P52294	P15559	E9PN89		GOTERM_CC_DIRECT	GO:0034715~pICln-Sm protein complex	4	0.17953321364452424	0.01895607942496191	P62316, P62318, P62314, P62304	2221	6	20795	6241933063184750	0.9999999996520978	0.07595781121692484	0.0619409919238192
P49591	O60291	E9PNA1		GOTERM_CC_DIRECT	GO:0044613~nuclear pore central transport channel	4	0.17953321364452424	0.01895607942496191	P37198, P61970, Q7Z3B4, Q8NFH5	2221	6	20795	6241933063184750	0.9999999996520978	0.07595781121692484	0.0619409919238192
Q2TAY7	Q5VT79	Q9UHD1		GOTERM_CC_DIRECT	GO:0005784~Sec61 translocon complex	4	0.17953321364452424	0.01895607942496191	P61619, P51571, P60468	2221	6	20795	6241933063184750	0.9999999996520978	0.07595781121692484	0.0619409919238192
P46778	O94760	Q9NQP4		GOTERM_CC_DIRECT	GO:0005787~signal peptidase complex	4	0.17953321364452424	0.01895607942496191	Q15005, Q9Y6A9, P61009, P67812	2221	6	20795	6241933063184750	0.9999999996520978	0.07595781121692484	0.0619409919238192
P27144	P50542	O00233		GOTERM_CC_DIRECT	GO:0071565~nBAF complex	6	0.26929982046678635	0.02203417609086537	Q969G3, Q96GM5, A0A2R8Y793, P60709, O14497, Q92785, Q92922	2221	16	20795	3.51109e+16	0.9999999999902648	0.08767444892099578	0.07149550843469601
P23246	Q13438	Q9NQX3		GOTERM_CC_DIRECT	GO:0043226~organelle	6	0.26929982046678635	0.02203417609086537	F5GXS2, Q9UMS6, A0A0D9SF54, O15020, O43707, Q13813, P35609, Q01082	2221	16	20795	3.51109e+16	0.9999999999902648	0.08767444892099578	0.07149550843469601
O95336	Q93062	P35711		GOTERM_CC_DIRECT	GO:0045111~intermediate filament cytoskeleton	12	0.5385996409335727	0.022413259120019388	P50990, P48681, Q3SXM5, Q15149, P50281, P08670, Q8WXH0, P07197, Q99471, P17661, Q14694, Q9NU22	2221	53	20795	2119901795043870	0.9999999999937377	0.08887208668495493	0.07247214098737977
O75643	O95994	F5H136		GOTERM_CC_DIRECT	GO:0005952~cAMP-dependent protein kinase complex	5	0.2244165170556553	0.02309262771214304	P17612, P10644, P22612, P13861	2221	11	20795	4255863452171420	0.999999999997161	0.09061865633247855	0.07389640867885773
A0A0A6YYL4	P16422	Q9H1J7		GOTERM_CC_DIRECT	GO:0005688~U6 snRNP	5	0.2244165170556553	0.02309262771214304	P62310, Q9Y333, O95777, Q13838, P62312	2221	11	20795	4255863452171420	0.999999999997161	0.09061865633247855	0.07389640867885773
Q96HS1	O00541	P10620		GOTERM_CC_DIRECT	GO:0042582~azurophil granule	5	0.2244165170556553	0.02309262771214304	P15586, O00161, O15400, P07686, P50995	2221	11	20795	4255863452171420	0.999999999997161	0.09061865633247855	0.07389640867885773
Q06210	Q8NHH9	Q6NVV7		GOTERM_CC_DIRECT	GO:0009986~cell surface	88	3949730700179530	0.02370473048398574	P54578, P06733, Q15019, Q9NWH9, P07900, P18084, O14672, Q12904, Q08722, P13667, Q12907, Q9Y625, P35579, P35580, Q99523, P23229, Q96AC1, Q92692, P04083, Q9P2B2, Q9HBL0, Q92614, P41217, P07355, Q00839, P08962, P08648, P60903, Q07021, Q13641, Q9BS26, Q9HDC9, P19022, O75298, O75054, Q9Y639, P35052, P11021, P21810, P14174, Q02246, P30040, Q13492, P00533, P02511, P98172, P05067, P10809, P27797, P09429,…	2221	662	20795	1.24462e+16	0.9999999999986088	0.09270097350782053	0.07559446697298546
O00154	Q9Y450	Q9BY77		GOTERM_CC_DIRECT	GO:0031528~microvillus membrane	9	0.4039497307001795	0.02402693249603207	P15311, P06756, P55157, O00592, P35222, Q01650, P26038, O14745	2221	34	20795	2478414598617470	0.9999999999990444	0.09363920952220717	0.07635956628875945
O95197	Q96GQ7	Q8N283		GOTERM_CC_DIRECT	GO:0097708~intracellular vesicle	7	0.3141831238779174	0.02438489230525307	Q15811, O94973, P12109, P63010, P00533, Q9UKG1, O43747	2221	22	20795	2979104416519990	0.9999999999993706	0.09470992301494197	0.07723269644803703
Q9HB71	B8ZZC5	Q9HB07		GOTERM_CC_DIRECT	GO:0000228~nuclear chromosome	8	0.3590664272890485	0.024739972163387223	Q9NYB0, Q969G3, P46100, P52926, O75367, Q13123, Q00839, P11387	2221	28	20795	2675114169936320	0.999999999999584	0.0954375875319819	0.07782608192414693
P11169	Q9NZW5	Q99645		GOTERM_CC_DIRECT	GO:0030286~dynein complex	8	0.3590664272890485	0.024739972163387223	Q14204, P63167, Q14203, Q9NP97, Q13409, P63172, O43237, Q13561	2221	28	20795	2675114169936320	0.999999999999584	0.0954375875319819	0.07782608192414693
P07197	Q96RP9	Q9NZN8		GOTERM_CC_DIRECT	GO:0098797~plasma membrane protein complex	6	0.26929982046678635	0.02853577867584258	P60903, Q07954, Q09666, P98160, P07355, O14745	2221	17	20795	3304552798156630	0.9999999999999951	0.10857002665177864	0.08853513596911299
P17858	Q7L592	Q8N4H5		GOTERM_CC_DIRECT	GO:0005665~RNA polymerase II, core complex	6	0.26929982046678635	0.02853577867584258	P24928, P30876, P19387, P19388, P52434, P52435	2221	17	20795	3304552798156630	0.9999999999999951	0.10857002665177864	0.08853513596911299
Q9Y3E0	Q9BQ75	P07910		GOTERM_CC_DIRECT	GO:0097440~apical dendrite	6	0.26929982046678635	0.02853577867584258	P49840, O15498, P46821, P26378, P10909, P21333	2221	17	20795	3304552798156630	0.9999999999999951	0.10857002665177864	0.08853513596911299
Q6P2Q9	Q13685	P07311		GOTERM_CC_DIRECT	GO:1990498~mitotic spindle microtubule	6	0.26929982046678635	0.02853577867584258	Q00610, P23258, Q15691, Q66K74, Q00839	2221	17	20795	3304552798156630	0.9999999999999951	0.10857002665177864	0.08853513596911299
P06737	P22090	Q6IN85		GOTERM_CC_DIRECT	GO:0070161~anchoring junction	15	0.6732495511669658	0.02905983044005283	F5GXS2, P05556, Q9BX66, O94875, Q9Y696, Q7L099, Q5T6W2, O60716, O43707, Q9P0K7, P35221, Q99961, P08195, P62834, Q9NQC3, P61978, Q9UJU6	2221	76	20795	1.84794e+16	0.9999999999999973	0.10857002665177864	0.08853513596911299
Q13740	C9JI87	P40426		GOTERM_CC_DIRECT	GO:0097386~glial cell projection	8	0.3590664272890485	0.029695679291668556	Q5TZA2, P05556, A0A7P0T936, Q06787, P41208, P15104	2221	29	20795	2.58287e+16	0.9999999999999988	0.10857002665177864	0.08853513596911299
Q14257	Q9Y4P1	O43598		GOTERM_CC_DIRECT	GO:0031258~lamellipodium membrane	7	0.3141831238779174	0.030093596519600963	Q9Y2A7, P06756, Q96AC1, Q6UVK1, P23528, Q8WXH0, P29317	2221	23	20795	2.84958e+16	0.9999999999999992	0.10857002665177864	0.08853513596911299
P07196	C9JKG1	H0Y933		GOTERM_CC_DIRECT	GO:0097433~dense body	4	0.17953321364452424	0.030566935013976827	Q7KZF4, Q562R1, A0A2R8Y793, P60709, P02787	2221	7	20795	5350228339872640	0.9999999999999996	0.10857002665177864	0.08853513596911299
P09543	O60443	Q96DB5		GOTERM_CC_DIRECT	GO:0005683~U7 snRNP	4	0.17953321364452424	0.030566935013976827	P14678, P62318, P62308, P62304	2221	7	20795	5350228339872640	0.9999999999999996	0.10857002665177864	0.08853513596911299
P05387	P29320	P53041		GOTERM_CC_DIRECT	GO:0098830~presynaptic endosome	4	0.17953321364452424	0.030566935013976827	O14617, Q08AM6, Q15075, P51149	2221	7	20795	5350228339872640	0.9999999999999996	0.10857002665177864	0.08853513596911299
P51114	Q4L180	P57087		GOTERM_CC_DIRECT	GO:0016589~NURF complex	4	0.17953321364452424	0.030566935013976827	O60264, Q16576, Q8IXM2, Q09028	2221	7	20795	5350228339872640	0.9999999999999996	0.10857002665177864	0.08853513596911299
Q9UBQ0	P50613	H0YJE6		GOTERM_CC_DIRECT	GO:0005757~mitochondrial permeability transition pore complex	4	0.17953321364452424	0.030566935013976827	Q07812, P05141, P12235, P21796	2221	7	20795	5350228339872640	0.9999999999999996	0.10857002665177864	0.08853513596911299
Q3ZCQ8	Q9H201	Q7RTR2		GOTERM_CC_DIRECT	GO:0097526~spliceosomal tri-snRNP complex	4	0.17953321364452424	0.030566935013976827	Q8WWY3, P62318, P62308, P62314	2221	7	20795	5350228339872640	0.9999999999999996	0.10857002665177864	0.08853513596911299
Q9BR76	O75380	Q1ED39		GOTERM_CC_DIRECT	GO:0043292~contractile muscle fiber	4	0.17953321364452424	0.030566935013976827	P05976, P35659, O14974, P63316	2221	7	20795	5350228339872640	0.9999999999999996	0.10857002665177864	0.08853513596911299
Q9NR28	Q6PGP7	O14562		GOTERM_CC_DIRECT	GO:0120115~Lsm2-8 complex	4	0.17953321364452424	0.030566935013976827	P62310, Q9Y333, O95777, P62312	2221	7	20795	5350228339872640	0.9999999999999996	0.10857002665177864	0.08853513596911299
Q9UMS4	Q9Y6B6	O94856		GOTERM_CC_DIRECT	GO:0030130~clathrin coat of trans-Golgi network vesicle	4	0.17953321364452424	0.030566935013976827	Q00610, P09496, O95782, P61601	2221	7	20795	5350228339872640	0.9999999999999996	0.10857002665177864	0.08853513596911299
Q8NB37	Q9H173	Q9BVL2		GOTERM_CC_DIRECT	GO:0031390~Ctf18 RFC-like complex	4	0.17953321364452424	0.030566935013976827	P35250, P40938, P40937, P35249	2221	7	20795	5350228339872640	0.9999999999999996	0.10857002665177864	0.08853513596911299
P08237	Q92552	Q5R3I4		GOTERM_CC_DIRECT	GO:0140596~TOM complex	4	0.17953321364452424	0.030566935013976827	Q9NS69, O96008, O94826, Q15388	2221	7	20795	5350228339872640	0.9999999999999996	0.10857002665177864	0.08853513596911299
Q96AG4	Q6UXI9	H7C144		GOTERM_CC_DIRECT	GO:0000118~histone deacetylase complex	10	0.4488330341113106	0.030616751066557778	Q9UKL0, Q96ST3, Q92769, O94776, Q9BZK7, Q16576, Q09028, Q7LBC6, O00422, P45973	2221	42	20795	2229261808280260	0.9999999999999996	0.10857002665177864	0.08853513596911299
P60468	Q9NUL3	Q13404		GOTERM_CC_DIRECT	GO:0016323~basolateral plasma membrane	40	1.79533e+16	0.03134489473397974	P07900, O14495, P15924, O00186, Q01650, P11166, O75781, P35613, P53985, P15311, A0A7P0T8A7, P60033, P11171, P04083, P46940, Q9BY67, P02786, P26038, P07355, Q14254, O75955, P55157, P78310, Q14118, P55011, P19022, P35222, O95782, O14936, Q14160, Q07954, P54709, P08195, P20020, P23634, P00533, P05023, O15427, Q9ULX7, P05026	2221	270	20795	1.3871e+16	0.9999999999999998	0.10857002665177864	0.08853513596911299
Q96JB5	Q9BYD1	P62253		GOTERM_CC_DIRECT	GO:0043259~laminin-10 complex	3	0.13464991023339318	0.03174659384509545	P07942, P55268, O15230, P11047	2221	3	20795	9362899594777120	0.9999999999999999	0.10857002665177864	0.08853513596911299
A0A087WTF6	Q13501	Q9HA64		GOTERM_CC_DIRECT	GO:0044530~supraspliceosomal complex	3	0.13464991023339318	0.03174659384509545	P55265, P38159, Q92900	2221	3	20795	9362899594777120	0.9999999999999999	0.10857002665177864	0.08853513596911299
Q13435	E7ENM0	P21579		GOTERM_CC_DIRECT	GO:0097513~myosin II filament	3	0.13464991023339318	0.03174659384509545	P35580, P35579, Q7Z406	2221	3	20795	9362899594777120	0.9999999999999999	0.10857002665177864	0.08853513596911299
P55084	P40121	Q8IWB9		GOTERM_CC_DIRECT	GO:0005945~6-phosphofructokinase complex	3	0.13464991023339318	0.03174659384509545	P17858, P08237, Q01813	2221	3	20795	9362899594777120	0.9999999999999999	0.10857002665177864	0.08853513596911299
P50402	Q13201	Q9BQA9		GOTERM_CC_DIRECT	GO:0034668~integrin alpha4-beta1 complex	3	0.13464991023339318	0.03174659384509545	P05556, Q9Y6C2, P13612	2221	3	20795	9362899594777120	0.9999999999999999	0.10857002665177864	0.08853513596911299
A6NHQ2	E7ETU9	Q9BXW6		GOTERM_CC_DIRECT	GO:0043614~multi-eIF complex	3	0.13464991023339318	0.03174659384509545	Q14152, P47813, P41567	2221	3	20795	9362899594777120	0.9999999999999999	0.10857002665177864	0.08853513596911299
Q92791	Q14534	Q99856		GOTERM_CC_DIRECT	GO:0008247~1-alkyl-2-acetylglycerophosphocholine esterase complex	3	0.13464991023339318	0.03174659384509545	P68402, P43034, Q15102	2221	3	20795	9362899594777120	0.9999999999999999	0.10857002665177864	0.08853513596911299
Q12797	Q9H2U1	Q9BXR0		GOTERM_CC_DIRECT	GO:0070381~endosome to plasma membrane transport vesicle	3	0.13464991023339318	0.03174659384509545	Q13492, P20340, P05067	2221	3	20795	9362899594777120	0.9999999999999999	0.10857002665177864	0.08853513596911299
P49821	Q9BTU6	P83876		GOTERM_CC_DIRECT	GO:0043260~laminin-11 complex	3	0.13464991023339318	0.03174659384509545	P55268, O15230, P11047	2221	3	20795	9362899594777120	0.9999999999999999	0.10857002665177864	0.08853513596911299
B1AK88	Q9NTJ3	P68431		GOTERM_CC_DIRECT	GO:0008537~proteasome activator complex	3	0.13464991023339318	0.03174659384509545	Q9UL46, P61289, Q06323	2221	3	20795	9362899594777120	0.9999999999999999	0.10857002665177864	0.08853513596911299
P02751	O00470	P36954		GOTERM_CC_DIRECT	GO:0031905~early endosome lumen	3	0.13464991023339318	0.03174659384509545	Q9UIQ6, P61769, P50479	2221	3	20795	9362899594777120	0.9999999999999999	0.10857002665177864	0.08853513596911299
Q13011	P24347	Q9BRG1		GOTERM_CC_DIRECT	GO:0043564~Ku70:Ku80 complex	3	0.13464991023339318	0.03174659384509545	Q9BUH6, P13010, P12956	2221	3	20795	9362899594777120	0.9999999999999999	0.10857002665177864	0.08853513596911299
Q13243	O14786	K7EL20		GOTERM_CC_DIRECT	GO:0005606~laminin-1 complex	3	0.13464991023339318	0.03174659384509545	P07942, P55268, P25391, P11047	2221	3	20795	9362899594777120	0.9999999999999999	0.10857002665177864	0.08853513596911299
P28072	Q8NBK3	Q53F19		GOTERM_CC_DIRECT	GO:1990425~ryanodine receptor complex	3	0.13464991023339318	0.03174659384509545	P21817, P62942	2221	3	20795	9362899594777120	0.9999999999999999	0.10857002665177864	0.08853513596911299
Q8NBS9	O75116	K7EM20		GOTERM_CC_DIRECT	GO:0070032~synaptobrevin 2-SNAP-25-syntaxin-1a-complexin I complex	3	0.13464991023339318	0.03174659384509545	O00161, P60880, P63027	2221	3	20795	9362899594777120	0.9999999999999999	0.10857002665177864	0.08853513596911299
P36542	Q96RQ3	K7EMS3		GOTERM_CC_DIRECT	GO:0098803~respiratory chain complex	5	0.2244165170556553	0.031769612368226965	P31930, Q13423, P14927, P14406, Q9P0J0	2221	12	20795	3.90121e+16	0.9999999999999999	0.10857002665177864	0.08853513596911299
Q16181	O43813	Q13526		GOTERM_CC_DIRECT	GO:0005865~striated muscle thin filament	5	0.2244165170556553	0.031769612368226965	Q9NYL9, P20929, P68133, P45379, Q8WZ42, H0Y786	2221	12	20795	3.90121e+16	0.9999999999999999	0.10857002665177864	0.08853513596911299
Q5BKZ1	O95967	O00168		GOTERM_CC_DIRECT	GO:1990062~RPAP3/R2TP/prefoldin-like complex	5	0.2244165170556553	0.031769612368226965	Q9Y265, O15212, Q9Y230, P19388, Q9UHV9	2221	12	20795	3.90121e+16	0.9999999999999999	0.10857002665177864	0.08853513596911299
P07585	Q6BCY4	K7ES63		GOTERM_CC_DIRECT	GO:0032993~protein-DNA complex	10	0.4488330341113106	0.03517934329673311	P13010, P12956, P06748, P52926, P14923, P35222, P78527, P52434, P09874, P11387	2221	43	20795	2.17742e+16	1.0	0.11984086654089326	0.09772611963967394
Q9NSE4	Q53FT3	M0QYM7		GOTERM_CC_DIRECT	GO:0044295~axonal growth cone	8	0.3590664272890485	0.03527828672337367	P07900, P60880, Q7L576, P32004, O60282, P08238, Q02790, P21333	2221	30	20795	2.49677e+16	1.0	0.11984086654089326	0.09772611963967394
O43181	Q96KG9	Q9NSC5		GOTERM_CC_DIRECT	GO:0000791~euchromatin	13	0.5834829443447037	0.03660119590671131	Q9GZS3, P10412, O75475, P35222, P38159, Q71UI9, P16401, P24928, Q8IZL8, Q13185, Q9NPD3, Q9Y230, Q13263	2221	64	20795	1.90184e+16	1.0	0.12315133875065147	0.10042569627469645
Q8IXB1	Q13630	O00148		GOTERM_CC_DIRECT	GO:0035371~microtubule plus-end	7	0.3141831238779174	0.03661056662482175	Q99426, Q14203, Q7Z460, Q14008, H0YFY6, Q9UDT6, Q15691, Q14980	2221	24	20795	2.73085e+16	1.0	0.12315133875065147	0.10042569627469645
O00217	E9PKU7	O00468		GOTERM_CC_DIRECT	GO:0005847~mRNA cleavage and polyadenylation specificity factor complex	7	0.3141831238779174	0.03661056662482175	O43809, Q92797, Q16630, Q8N684, Q6UN15, Q9UKF6, Q10570	2221	24	20795	2.73085e+16	1.0	0.12315133875065147	0.10042569627469645
A0A2R8Y5V9	P49407	O00767		GOTERM_CC_DIRECT	GO:0000421~autophagosome membrane	12	0.5385996409335727	0.03668567999689881	P13473, Q96FZ7, Q8WUD1, Q9NP72, O75787, Q9H444, Q9Y371, P11279, P60520, O43633, P61019, P51149	2221	57	20795	1.97114e+16	1.0	0.12315133875065147	0.10042569627469645
Q9UEY8	Q9UK41	O14594		GOTERM_CC_DIRECT	GO:0055038~recycling endosome membrane	20	0.8976660682226212	0.04142597252707049	Q86Y82, Q15907, Q9UNF0, P30101, Q9Y3L5, P50479, P20338, Q9Y6G9, O14828, P63000, Q15286, O15126, P61006, P61026, Q96RF0, P61769, P02786, Q9H4M9, P61106, Q92930	2221	117	20795	1.6005e+16	1.0	0.1386551668700183	0.11306853677976887
O14979	Q9BQE5	O14994		GOTERM_CC_DIRECT	GO:0045275~respiratory chain complex III	5	0.2244165170556553	0.042105340229991635	P31930, P14927, P08574, P22695, P47985	2221	13	20795	3.60112e+16	1.0	0.1401049040401476	0.11425074775857379
P11021	Q9H7C9	O15054		GOTERM_CC_DIRECT	GO:0042405~nuclear inclusion body	5	0.2244165170556553	0.042105340229991635	P49792, Q86U42, P52948, P12270, Q9UBU9	2221	13	20795	3.60112e+16	1.0	0.1401049040401476	0.11425074775857379
P04080	Q8WVX9	O15069		GOTERM_CC_DIRECT	GO:0044233~mitochondria-associated endoplasmic reticulum membrane contact site	7	0.3141831238779174	0.04396507643383215	P51572, O96008, O43865, P27824, Q9H3N1, Q15388, Q9NVI7	2221	25	20795	2621611886537590	1.0	0.14544260750494473	0.11860346200754719
C9J0J7	O95169	O15164		GOTERM_CC_DIRECT	GO:0045334~clathrin-coated endocytic vesicle	7	0.3141831238779174	0.04396507643383215	O94973, P63010, Q00610, Q15286, Q13492, P09496, O95782	2221	25	20795	2621611886537590	1.0	0.14544260750494473	0.11860346200754719
Q15907	Q14331	O15354		GOTERM_CC_DIRECT	GO:0005795~Golgi stack	9	0.4039497307001795	0.044294640687099214	Q92538, O60763, Q14789, O95372, Q9UNZ2, P61106, P46459, Q10471	2221	38	20795	2.21753e+16	1.0	0.14610811913599683	0.11914616393515383
Q8NC51	P10589	O43148		GOTERM_CC_DIRECT	GO:0036020~endolysosome membrane	6	0.26929982046678635	0.04485635097901778	O94973, P63010, Q00610, P09496, O95782, Q9NP58	2221	19	20795	2956705135192770	1.0	0.14660219134740807	0.11954906289138374
Q9NZI8	Q9NRL3	O43157		GOTERM_CC_DIRECT	GO:0071598~neuronal ribonucleoprotein granule	4	0.17953321364452424	0.04508854742670723	D6R9P3, Q06787	2221	8	20795	4681449797388560	1.0	0.14660219134740807	0.11954906289138374
O15173	Q9BW83	O43741		GOTERM_CC_DIRECT	GO:0061202~clathrin-sculpted gamma-aminobutyric acid transport vesicle membrane	4	0.17953321364452424	0.04508854742670723	Q9H3Z4, P11142, P20336, E9PK54, P63027	2221	8	20795	4681449797388560	1.0	0.14660219134740807	0.11954906289138374
P63000	Q96P44	O43752		GOTERM_CC_DIRECT	GO:0030132~clathrin coat of coated pit	4	0.17953321364452424	0.04508854742670723	Q9UBC2, Q00610, Q13492, P09496	2221	8	20795	4681449797388560	1.0	0.14660219134740807	0.11954906289138374
P09651	Q92572	O43815		GOTERM_CC_DIRECT	GO:0070419~nonhomologous end joining complex	4	0.17953321364452424	0.04508854742670723	Q9BUH6, P13010, P12956, P78527	2221	8	20795	4681449797388560	1.0	0.14660219134740807	0.11954906289138374
Q7Z6Z7	P49746	O43818		GOTERM_CC_DIRECT	GO:0071339~MLL1 complex	8	0.3590664272890485	0.0484197595931058	Q8IZL8, Q9Y265, Q8WWY3, Q9Y230, Q8IXM2, Q9Y4W2, P51610, Q9NXF1	2221	32	20795	2340724898694280	1.0	0.15698486158676467	0.12801577465071845
P39060	P12694	O60828		GOTERM_CC_DIRECT	GO:0032588~trans-Golgi network membrane	19	0.8527827648114902	0.05040355128130036	P53367, P11717, O43795, Q10567, Q9UID3, Q9NX62, O43747, P20645, O14828, Q9HC07, Q00610, P40616, O15126, P61006, P09496, Q9BXS5, P20340, Q15334, P05067	2221	112	20795	1.58835e+16	1.0	0.16295239022193128	0.13288208974161003
P43304	Q96GC5	O75051		GOTERM_CC_DIRECT	GO:0005876~spindle microtubule	9	0.4039497307001795	0.0507128032831851	Q9Y6Q1, O00139, P06746, Q7Z460, P0DP25, P23258, H0YFY6, P06493, P36405, Q14980	2221	39	20795	216066913725626	1.0	0.163487734097067	0.1333186443252005
P26368	Q13576	O75086		GOTERM_CC_DIRECT	GO:0000922~spindle pole	23	1.03232e+16	0.053788982194640955	O00139, Q16539, Q14203, Q9UN37, Q14008, P0DP25, Q8IYT4, Q13618, Q08379, P35222, P78406, P13693, P37198, O60216, Q9Y6G9, P67775, Q9Y3A5, Q9UJW0, H0YFY6, Q8WVJ2, Q13123, Q00839, Q14980	2221	144	20795	1.49546e+16	1.0	0.17248206423699697	0.1406532123127708
P07339	Q53T59	O75112		GOTERM_CC_DIRECT	GO:0016471~vacuolar proton-transporting V-type ATPase complex	5	0.2244165170556553	0.05410904827118446	Q93050, Q16864, O75348, O75787, P61421	2221	14	20795	3.34389e+16	1.0	0.17248206423699697	0.1406532123127708
Q15029	Q9BY11	O75462		GOTERM_CC_DIRECT	GO:0000177~cytoplasmic exosome (RNase complex)	5	0.2244165170556553	0.05410904827118446	Q5RKV6, Q9Y2V2, Q9NPD3, Q96B26, Q15024	2221	14	20795	3.34389e+16	1.0	0.17248206423699697	0.1406532123127708
Q16630	Q9H8H3	O75914		GOTERM_CC_DIRECT	GO:0033176~proton-transporting V-type ATPase complex	5	0.2244165170556553	0.05410904827118446	Q93050, Q16864, O75787, P38606, Q9UI12	2221	14	20795	3.34389e+16	1.0	0.17248206423699697	0.1406532123127708
P49368	Q9NYL4	O75923		GOTERM_CC_DIRECT	GO:0071682~endocytic vesicle lumen	6	0.26929982046678635	0.054729565771406634	P07900, P02649, P14625, Q92598, Q9Y4L1, P27797	2221	20	20795	2.80887e+16	1.0	0.17397275376497415	0.14186881853593675
P43246	Q8TB37	O75940		GOTERM_CC_DIRECT	GO:0097431~mitotic spindle pole	9	0.4039497307001795	0.057701321484642173	Q9UQE7, H0YFY6, Q9P287, Q15691, P78406, Q13123, Q14683, Q14155, Q14980	2221	40	20795	2106652408824850	1.0	0.17910908175847734	0.14605731798933827
P35611	P14384	O94888		GOTERM_CC_DIRECT	GO:0005771~multivesicular body	10	0.4488330341113106	0.058026528676686104	Q96FZ7, P13693, P02649, Q9H444, P11279, Q99816, P10644, O43633, Q9NP79, P08962	2221	47	20795	1.99211e+16	1.0	0.17910908175847734	0.14605731798933827
Q9P2K5	Q8IVF7	P00492		GOTERM_CC_DIRECT	GO:0005862~muscle thin filament tropomyosin	3	0.13464991023339318	0.059021006730605445	A0A087WWU8, J3KN67, P09493, A0A2R8Y5V9	2221	4	20795	7022174696082840	1.0	0.17910908175847734	0.14605731798933827
Q969G3	Q2M3W8	P00918		GOTERM_CC_DIRECT	GO:0110158~calpain complex	3	0.13464991023339318	0.059021006730605445	P17655, P04632, P07384	2221	4	20795	7022174696082840	1.0	0.17910908175847734	0.14605731798933827
P59998	Q99442	P02790		GOTERM_CC_DIRECT	GO:0031429~box H/ACA snoRNP complex	3	0.13464991023339318	0.059021006730605445	O60832, Q9NY12, Q9NX24	2221	4	20795	7022174696082840	1.0	0.17910908175847734	0.14605731798933827
P28070	O94766	P03915		GOTERM_CC_DIRECT	GO:0098559~cytoplasmic side of early endosome membrane	3	0.13464991023339318	0.059021006730605445	Q9UL25, P20339, Q9Y5X3	2221	4	20795	7022174696082840	1.0	0.17910908175847734	0.14605731798933827
Q86U42	Q9Y2L1	P05109		GOTERM_CC_DIRECT	GO:1990351~transporter complex	3	0.13464991023339318	0.059021006730605445	Q96RQ1, Q99653	2221	4	20795	7022174696082840	1.0	0.17910908175847734	0.14605731798933827
P62266	Q9Y5K8	P05413		GOTERM_CC_DIRECT	GO:0099160~postsynaptic intermediate filament cytoskeleton	3	0.13464991023339318	0.059021006730605445	P07196, P07197, Q16352	2221	4	20795	7022174696082840	1.0	0.17910908175847734	0.14605731798933827
Q9NZ01	Q99538	P06241		GOTERM_CC_DIRECT	GO:0048500~signal recognition particle	3	0.13464991023339318	0.059021006730605445	Q9UHB9, O76094, P61011	2221	4	20795	7022174696082840	1.0	0.17910908175847734	0.14605731798933827
Q07866	Q14767	P0CW18		GOTERM_CC_DIRECT	GO:0044391~ribosomal subunit	3	0.13464991023339318	0.059021006730605445	P62750, P61313, P62847	2221	4	20795	7022174696082840	1.0	0.17910908175847734	0.14605731798933827
A0A087WWU8	O60524	P10586		GOTERM_CC_DIRECT	GO:0044614~nuclear pore cytoplasmic filaments	3	0.13464991023339318	0.059021006730605445	P49792, P46060, P52948	2221	4	20795	7022174696082840	1.0	0.17910908175847734	0.14605731798933827
P31948	P10645	P11277		GOTERM_CC_DIRECT	GO:1990812~growth cone filopodium	3	0.13464991023339318	0.059021006730605445	Q06787	2221	4	20795	7022174696082840	1.0	0.17910908175847734	0.14605731798933827
Q9NTK5	O76074	P12532		GOTERM_CC_DIRECT	GO:0035985~senescence-associated heterochromatin focus	3	0.13464991023339318	0.059021006730605445	P52926, P17096, Q13185	2221	4	20795	7022174696082840	1.0	0.17910908175847734	0.14605731798933827
P31942	Q8IXH7	P17152		GOTERM_CC_DIRECT	GO:0005608~laminin-3 complex	3	0.13464991023339318	0.059021006730605445	P55268, P25391, P11047	2221	4	20795	7022174696082840	1.0	0.17910908175847734	0.14605731798933827
P04350	P16070	P21941		GOTERM_CC_DIRECT	GO:0072589~box H/ACA scaRNP complex	3	0.13464991023339318	0.059021006730605445	O60832, Q9NY12, Q9NX24	2221	4	20795	7022174696082840	1.0	0.17910908175847734	0.14605731798933827
P62753	P47895	P23142		GOTERM_CC_DIRECT	GO:0030478~actin cap	3	0.13464991023339318	0.059021006730605445	P61160, Q5T0I0, Q05682	2221	4	20795	7022174696082840	1.0	0.17910908175847734	0.14605731798933827
Q14254	H0Y5N9	P23378		GOTERM_CC_DIRECT	GO:0106068~SUMO ligase complex	3	0.13464991023339318	0.059021006730605445	P49792, P46060, P63279	2221	4	20795	7022174696082840	1.0	0.17910908175847734	0.14605731798933827
P15880	Q86Y56	P28289		GOTERM_CC_DIRECT	GO:0034098~VCP-NPL4-UFD1 AAA ATPase complex	4	0.17953321364452424	0.062385662127112454	Q96CS3, Q8TAT6, Q04323, P55072	2221	9	20795	4161288708789830	1.0	0.18682864079119468	0.15235235382621146
Q9Y224	Q13439	P31323		GOTERM_CC_DIRECT	GO:0005742~mitochondrial outer membrane translocase complex	4	0.17953321364452424	0.062385662127112454	Q9NS69, O96008, O94826, Q15388	2221	9	20795	4161288708789830	1.0	0.18682864079119468	0.15235235382621146
P55809	Q9NZJ7	P31947		GOTERM_CC_DIRECT	GO:0098837~postsynaptic recycling endosome	4	0.17953321364452424	0.062385662127112454	P20338, Q86Y82, Q9Y2T2, Q4G0F5	2221	9	20795	4161288708789830	1.0	0.18682864079119468	0.15235235382621146
Q15287	Q9BYD6	P35269		GOTERM_CC_DIRECT	GO:0098871~postsynaptic actin cytoskeleton	4	0.17953321364452424	0.062385662127112454	F5GXS2, P35580, O43707, A0A2R8Y793, P60709, P35609	2221	9	20795	4161288708789830	1.0	0.18682864079119468	0.15235235382621146
P48047	Q8TED0	P35612		GOTERM_CC_DIRECT	GO:0043657~host cell	4	0.17953321364452424	0.062385662127112454	O00505, O60684, P52292, P63172	2221	9	20795	4161288708789830	1.0	0.18682864079119468	0.15235235382621146
P22307	Q9BRQ6	P38432		GOTERM_CC_DIRECT	GO:0032433~filopodium tip	6	0.26929982046678635	0.0657552496800278	P61086, Q06787, Q7L576, O95782	2221	21	20795	2675114169936320	1.0	0.19640281925425626	0.16015976824951653
O75947	Q9NUQ7	P45985		GOTERM_CC_DIRECT	GO:0015934~large ribosomal subunit	5	0.2244165170556553	0.06775737107096391	P61254, P62906, P40429, P46776, P18621	2221	15	20795	3.12097e+16	1.0	0.2018531106773742	0.164604294120038
Q9NVI7	Q9NPA0	P46937		GOTERM_CC_DIRECT	GO:0005796~Golgi lumen	18	0.807899461400359	0.07058900099478851	P30533, P50281, Q14118, O75487, P51888, P13611, Q9Y625, Q9NX62, P35052, P16112, A0A494C0G5, P21810, Q6UVK1, Q96HE7, P07585, Q8N158, P05067, P98160	2221	109	20795	1.54617e+16	1.0	0.20973964264247866	0.17103549066100193
P35998	P82673	P47929		GOTERM_CC_DIRECT	GO:0016235~aggresome	8	0.3590664272890485	0.07330435128884405	P46060, P0DMV8, P13639, Q9UBY9, P28340, P11169, Q9UMX0, Q9H0D6	2221	35	20795	2.14009e+16	1.0	0.2172404993924597	0.1771521822813731
Q9BPW8	O14910	P48431		GOTERM_CC_DIRECT	GO:0005637~nuclear inner membrane	11	0.49371633752244165	0.07780910756546555	P20700, Q9BTV4, P42167, P42166, P61970, P42704, Q5JTV8, Q13185, P43243, Q14739, P62995, P50402	2221	57	20795	1806875360395580	1.0	0.2297315443049228	0.18733820133125514
Q13813	Q15643	P48634		GOTERM_CC_DIRECT	GO:0070822~Sin3-type complex	6	0.26929982046678635	0.07792300184683673	O15294, Q96ST3, Q92769, P68400, Q16576, Q09028	2221	22	20795	2553518071302850	1.0	0.2297315443049228	0.18733820133125514
Q9BWF3	Q96G23	P48739		GOTERM_CC_DIRECT	GO:0000793~condensed chromosome	7	0.3141831238779174	0.08205720861074665	P09429, P26583, Q96JM3, O75531, O60264, O75367, Q71U36	2221	29	20795	2.26001e+16	1.0	0.23853464255552642	0.19451682626672104
P05783	Q96SB4	P49773		GOTERM_CC_DIRECT	GO:0101019~nucleolar exosome (RNase complex)	4	0.17953321364452424	0.0822528193222165	Q5RKV6, Q9NPD3, Q96B26, Q15024	2221	10	20795	3745159837910850	1.0	0.23853464255552642	0.19451682626672104
P11940	P19784	P50461		GOTERM_CC_DIRECT	GO:0005641~nuclear envelope lumen	4	0.17953321364452424	0.0822528193222165	P11717, P07437, Q8IX12, P05067	2221	10	20795	3745159837910850	1.0	0.23853464255552642	0.19451682626672104
Q99805	O14874	P51513		GOTERM_CC_DIRECT	GO:1990877~FNIP-folliculin RagC/D GAP	4	0.17953321364452424	0.0822528193222165	Q9HB90, Q6IAA8, O43504, Q9UHA4	2221	10	20795	3745159837910850	1.0	0.23853464255552642	0.19451682626672104
P37268	H3BRG9	P51857		GOTERM_CC_DIRECT	GO:0010369~chromocenter	5	0.2244165170556553	0.08299843606765074	P83916, Q06787, P45973	2221	16	20795	2.92591e+16	1.0	0.23853464255552642	0.19451682626672104
Q5EB52	P50225	P52888		GOTERM_CC_DIRECT	GO:0005786~signal recognition particle, endoplasmic reticulum targeting	5	0.2244165170556553	0.08299843606765074	Q9UHB9, O76094, P61011, P49458, P37108	2221	16	20795	2.92591e+16	1.0	0.23853464255552642	0.19451682626672104
P49411	Q9UNE7	P55290		GOTERM_CC_DIRECT	GO:0016586~RSC-type complex	5	0.2244165170556553	0.08299843606765074	Q969G3, Q96GM5, A0A2R8Y793, P60709, O96019, Q92922	2221	16	20795	2.92591e+16	1.0	0.23853464255552642	0.19451682626672104
Q14498	P29590	P55327		GOTERM_CC_DIRECT	GO:0005798~Golgi-associated vesicle	5	0.2244165170556553	0.08299843606765074	O14672, Q8WVM8, P53618, Q9P289, P05067	2221	16	20795	2.92591e+16	1.0	0.23853464255552642	0.19451682626672104
P24821	Q9H0B8	P56373		GOTERM_CC_DIRECT	GO:0016010~dystrophin-associated glycoprotein complex	5	0.2244165170556553	0.08299843606765074	Q92629, Q14118, Q16585, Q15124, P56539	2221	16	20795	2.92591e+16	1.0	0.23853464255552642	0.19451682626672104
P52434	P28676	P61225		GOTERM_CC_DIRECT	GO:0005834~heterotrimeric G-protein complex	8	0.3590664272890485	0.08300502500174733	Q9UBI6, P63096, P04899, P29992, P09471, P08754, P59768, P50148	2221	36	20795	2.08064e+16	1.0	0.23853464255552642	0.19451682626672104
P15121	Q7L2E3	P61266		GOTERM_CC_DIRECT	GO:0036064~ciliary basal body	46	2064631956912020	0.0850328953434917	P52298, Q14203, P04899, Q9UBB4, Q9Y265, A8K968, P28482, O75665, Q9NRW1, Q15758, Q14008, Q9H3S7, P36405, Q7Z3K3, P15311, P42765, Q5TZA2, Q15084, P61006, Q9BW27, Q9Y230, P61289, P23921, P55072, O94906, O00139, P53396, P31749, P27361, P35222, Q02750, Q9ULC3, O60716, P28070, P63096, Q53S08, P23258, Q15691, P23634, P41208, P00533, P20340, P08754, Q13232, P43686	2221	343	20795	1.25567e+16	1.0	0.2434589439314604	0.19853242527978493
O60763	Q00059	P62070		GOTERM_CC_DIRECT	GO:0070821~tertiary granule membrane	13	0.5834829443447037	0.08514644963508018	Q5T4S7, O14672, O75787, Q08722, P53618, P11169, Q9UHA4, P10253, Q9Y3L5, P63167, O00161, P60880, P61106	2221	73	20795	1.66737e+16	1.0	0.2434589439314604	0.19853242527978493
P13473	Q96K83	P62072		GOTERM_CC_DIRECT	GO:0031410~cytoplasmic vesicle	41	1.84022e+16	0.08595686901031763	P54578, Q9NRW1, Q15717, P30044, O75340, O75781, Q9BTT0, Q99523, Q9UHD9, Q9UNH7, P62195, O14908, Q07866, P63000, Q9Y5X1, Q9Y371, Q9Y2T2, P09496, Q9Y5X3, P02787, P63027, P02786, Q14254, Q92974, P00441, P08648, O94973, O75955, Q9NP72, P50281, P10768, P09619, Q9UKG1, P63010, P60520, Q9UMX0, P20340, Q96RF0, P43003, Q13596, P61019	2221	301	20795	1.27535e+16	1.0	0.24516019281639465	0.19991973544254324
P98160	Q6NUM9	P62306		GOTERM_CC_DIRECT	GO:0035061~interchromatin granule	3	0.13464991023339318	0.09150734989349392	Q13148, Q16630, Q01130	2221	5	20795	5617739756866270	1.0	0.2564910447753598	0.20915965689941465
P35613	O75312	P62487		GOTERM_CC_DIRECT	GO:0070418~DNA-dependent protein kinase complex	3	0.13464991023339318	0.09150734989349392	P13010, P12956, P78527	2221	5	20795	5617739756866270	1.0	0.2564910447753598	0.20915965689941465
Q96PU8	Q9H330	P78356		GOTERM_CC_DIRECT	GO:0031415~NatA complex	3	0.13464991023339318	0.09150734989349392	Q9BXJ9, P41227, Q9GZZ1	2221	5	20795	5617739756866270	1.0	0.2564910447753598	0.20915965689941465
Q9Y4K0	Q7Z3C6	P82909		GOTERM_CC_DIRECT	GO:0090661~box H/ACA telomerase RNP complex	3	0.13464991023339318	0.09150734989349392	O60832, Q9NY12, Q9NX24	2221	5	20795	5617739756866270	1.0	0.2564910447753598	0.20915965689941465
P08648	Q9NWM8	P98179		GOTERM_CC_DIRECT	GO:0070044~synaptobrevin 2-SNAP-25-syntaxin-1a complex	3	0.13464991023339318	0.09150734989349392	P60880, P63027, P54920	2221	5	20795	5617739756866270	1.0	0.2564910447753598	0.20915965689941465
Q96A33	P08247	Q00403		GOTERM_CC_DIRECT	GO:0005638~lamin filament	3	0.13464991023339318	0.09150734989349392	Q3BDU5, P20700, P02545, P56537	2221	5	20795	5617739756866270	1.0	0.2564910447753598	0.20915965689941465
P61201	O75352	Q00765		GOTERM_CC_DIRECT	GO:0030118~clathrin coat	3	0.13464991023339318	0.09150734989349392	P11717, Q00610, P09496	2221	5	20795	5617739756866270	1.0	0.2564910447753598	0.20915965689941465
P61020	P57678	Q08043		GOTERM_CC_DIRECT	GO:0031901~early endosome membrane	30	1.3465e+16	0.09346143461128456	Q86Y82, Q8IV08, P51148, Q9P258, O60749, P50479, P20338, P61020, P20339, Q9UNH7, Q99961, P04083, P61769, O14964, P61106, Q9UL25, Q08AM6, Q9UKG1, Q9NP58, Q99816, Q15075, O60493, Q92783, O15400, P00533, Q15334, P05067, Q13596, Q9H4M9, Q15276	2221	211	20795	1.33122e+16	1.0	0.2613246009524369	0.21310125631270782
P07602	Q9GZT4	Q08357		GOTERM_CC_DIRECT	GO:0016514~SWI/SNF complex	7	0.3141831238779174	0.09375193908189937	Q969G3, Q96GM5, A0A2R8Y793, P60709, O96019, O14497, Q92785, Q92922	2221	30	20795	2184676572114660	1.0	0.26149437910588597	0.21323970457843777
Q92734	Q9BX79	Q13326		GOTERM_CC_DIRECT	GO:0000176~nuclear exosome (RNase complex)	5	0.2244165170556553	0.09975617680246969	Q5RKV6, P42285, Q9NPD3, Q96B26, Q15024	2221	17	20795	2753793998463860	1.0	0.27688421756392806	0.22578959042119967
P12277	P60763	Q13451		GOTERM_CC_DIRECT	GO:0097038~perinuclear endoplasmic reticulum	5	0.2244165170556553	0.09975617680246969	P17655, P51572, Q8N5K1, O14672, P22059	2221	17	20795	2753793998463860	1.0	0.27688421756392806	0.22578959042119967
P08962	Q9H8H0	Q13523
Q8NE71	J3QSU6	Q14151
Q15334	O76021	Q14324
P14550	O43760	Q14515		Category	Term	Count	%	PValue	Genes	List Total	Pop Hits	Pop Total	Fold Enrichment	Bonferroni	Benjamini	FDR
P62847	P78357	Q14894		GOTERM_MF_DIRECT	GO:0003723~RNA binding	612	2.74686e+16	2.17551e-195	Q7KZF4, Q92979, Q92616, O75821, P67809, Q8IZQ5, O95793, O00267, A5YKK6, A0A804F6T5, Q92973, Q9Y2X3, O95319, Q92614, P26378, Q00839, Q9H0D6, P05455, P30876, Q9NQ50, Q8NE71, Q05048, Q8ND56, P51114, P51116, P62244, Q99598, P62241, Q92841, Q9UKV3, Q9Y285, P49368, P10809, Q9ULX6, P62249, Q52LJ0, P50395, P25398, P51003, P27695, O95218, Q9NYF8, Q12849, P18621, P62495, Q7L1Q6, P39687, P12081, P63220, P40…	2209	1485	19253	3.59193e+16	4.28358e-193	4.28358e-193	3.99206e-193
P55145	Q8IUL8	Q14993		GOTERM_MF_DIRECT	GO:0005515~protein binding	1985	8909335727109510	1.50992e-96	Q9H0E2, O75947, Q92979, Q9Y265, Q9Y266, Q5H8C1, Q8NE86, P13073, P21926, Q92973, P26378, Q00839, P08962, Q92974, Q9H0D6, P05455, Q9BQ69, O75935, P30876, O75934, Q9Y277, Q8NE71, Q9BPU6, P19623, P16104, P16112, Q99598, Q9UKV3, P61158, Q9Y285, P49006, O15400, Q9Y281, O75937, P10809, P07602, P27694, P27695, P06756, Q12849, Q06124, O95573, P61163, P62495, P39687, P61160, Q9Y6A9, Q9Y294, Q9Y295, P48147,…	2209	13690	19253	1.26375e+16	2.97303e-93	1.48651e-93	1.38535e-93
P55060	Q9BYD3	Q15223		GOTERM_MF_DIRECT	GO:0045296~cadherin binding	159	7136445242369830	7.54557e-50	Q15019, Q7KZF4, P22061, Q92616, O95433, Q14847, Q9Y265, Q9Y266, O43795, Q9H444, P12931, Q9UPN3, P42224, P62750, A0A804F6T5, P47914, Q9NTK5, P83731, P46940, Q12792, P25685, A0A0D9SF54, Q15149, P13639, Q86W92, Q9UBC2, B1AK88, Q01082, P41091, Q05682, Q13492, P61313, Q16643, P00533, P60228, O15020, P26641, Q13813, O75369, O95292, Q06124, P33176, Q9BR76, O00567, Q7L1Q6, P42167, P42166, O60664, P35241,…	2209	319	19253	4344193247629030	1.48572e-46	4.95241e-46	4.61538e-47
O43854	P55083	Q15291		GOTERM_MF_DIRECT	GO:0003729~mRNA binding	117	5251346499102330	1.93418e-27	Q16629, P23396, Q4G0J3, Q14444, P07900, P67809, P52272, O43432, Q86V81, Q06787, P18124, O95793, O00267, Q04637, Q9NUU7, A0A804F6T5, Q16630, P83731, P62995, P05455, P38919, Q9BX40, Q9HAV4, P46782, O75533, O75534, Q01085, Q96I24, Q8ND56, P51114, P51116, Q96DH6, Q9Y3B4, Q9P2K5, P12270, Q92841, P20042, Q96QR8, Q8WVV9, P52298, O43251, Q9NYF8, P11940, Q12849, Q15717, P49756, P40429, P09234, Q9UBU9, Q8N…	2209	253	19253	4.03058e+16	3.8084e-25	9.52101e-26	8.87306e-26
P61221	P29972	Q15555		GOTERM_MF_DIRECT	GO:0042802~identical protein binding	358	1606822262118490	5.42893e-14	Q14204, Q14566, Q92979, O75822, Q8IXM2, Q6NZI2, Q8NE86, Q8TCS8, Q9NQ48, Q96M27, O75390, P07196, P09493, P07195, Q9UJS0, P43034, P09012, Q14696, P27348, Q92734, Q13123, P24752, Q00839, O94906, Q9H0D6, Q9HAV7, Q13363, P52564, P55036, G3V4C1, Q08AM6, P27361, P35520, P19623, P51116, Q68BL8, P14174, P00533, Q9BSJ8, Q52LJ0, Q16881, P07602, P36969, P35637, P30626, O75369, P31153, Q9BR76, P15104, Q01469,…	2209	1777	19253	175589399583685	1.06896e-10	2.13791e-11	1.99242e-10
O43399	L0R6Q1	Q15648		GOTERM_MF_DIRECT	GO:0003735~structural constituent of ribosome	80	3.59066e+16	1.17937e-10	Q9Y3U8, P23396, Q71UM5, P62917, P62081, P62280, P18124, P39019, P62750, P62277, P47914, P62273, P39023, P30050, P62910, P46783, P83731, P62913, P62753, Q07020, Q13405, P46782, P46781, P36578, P62244, P84098, P63173, P61353, P62241, P62888, P61313, P62847, P05386, P46777, P46776, P05387, P62841, P60866, P05388, P46778, P49207, P61513, P62249, P25398, P32969, P52815, Q9H2W6, P18621, P42766, Q02878,…	2209	189	19253	3689188768410130	2.32218e-07	3.8703e-09	3.6069e-09
P28074	Q92990	Q15814		GOTERM_MF_DIRECT	GO:0051082~unfolded protein binding	61	2.73788e+16	1.73217e-07	O95433, P0DMV8, P07900, Q9Y266, Q9Y4W6, O60925, P50454, P38646, Q9NYU2, P17987, Q9UBS4, O60884, Q96DZ1, Q15185, Q9Y230, P48643, P27824, P25685, Q15388, Q9HAV7, P31689, P23284, P06748, P49257, Q8WXF0, O75494, Q9Y4L1, Q99832, Q16082, P11021, P11142, Q8WVJ2, P49368, P02511, P61758, P10809, P27797, P50990, P50991, P62937, Q99471, O00170, Q8N163, P78371, O15212, P61604, P40227, E9PAV3, Q12931, O43464,…	2209	129	19253	4121381522383760	3.41064e-05	4.76252e-06	4.43841e-05
Q92747	O95571	Q2TAL8		GOTERM_MF_DIRECT	GO:0051015~actin filament binding	82	3680430879712740	1.935e-07	Q9Y623, Q14847, O43795, Q15417, Q9UPN3, Q9UHB6, P35579, E9PDU6, P35611, P35580, P35221, Q96AC1, Q9UEY8, P09493, Q9Y4G6, O15511, Q9H2D6, P46940, Q13045, Q92614, Q12792, P29966, P47755, A0A0D9SF54, P26232, Q15149, P12829, Q96SB3, P35609, Q14019, Q9NRX4, B1AK88, P20929, Q01082, P11055, P59998, P13797, Q5T0I0, O00159, P18206, J3KN67, P49006, P61158, P60981, P00533, Q66K74, Q9Y281, P21333, Q99439, O15…	2209	217	19253	3.29349e+16	0.000381002	4.76252e-06	4.43841e-05
Q14839	O15382	Q2TBA0		GOTERM_MF_DIRECT	GO:0003779~actin binding	105	4712746858168760	5.85521e-07	Q9NYL9, Q14847, A8K968, O43795, Q15417, Q9UPN3, E9PDU6, Q9UEY8, Q96AC1, P11171, P09493, O00151, O15511, P46821, Q92614, Q12792, Q9NPC6, P47755, Q00839, P07237, Q04917, A0A0D9SF54, Q13643, Q15149, A0A0A6YYL4, B1AK88, Q01082, P59998, Q5T0I0, Q05682, O00159, Q8WX93, J3KN67, Q01995, P60983, P61158, P60981, Q16643, Q01518, O15020, Q13813, O15144, O15145, O75369, Q9BR76, A0A087WWU8, Q5TZA2, P61160, P35…	2209	349	19253	2.6222e+16	0.115289	0.0128099	0.00119381
Q9H8Y8	Q92888	Q2Y0W8		GOTERM_MF_DIRECT	GO:0005524~ATP binding	296	1.32855e+16	0.000231014	Q14204, Q14566, Q14444, Q9Y265, O43795, P54619, P30086, Q9NS86, Q9P2R7, Q04637, Q9C0C9, A0A804F6T5, Q9NTK5, Q92614, P21127, Q00839, P48723, P38919, P52564, O43681, P13637, P27361, Q8NE71, Q9Y4L1, O00159, Q9UBT2, P16234, Q9NVP1, P21817, P22102, Q92841, Q9Y285, P61158, P49368, P00533, P10809, P54753, P51003, P31153, O43776, O95573, P35998, Q96I99, P15104, P16435, P61163, P49915, P61160, P25705, Q96…	2209	1546	19253	1668725553524710	0.0454866	0.00454866	0.0042391
P32119	P53680	Q53FP2		GOTERM_MF_DIRECT	GO:0019899~enzyme binding	104	466786355475763	0.00547612	Q9UKL0, P23396, P15927, P28161, P30086, P16615, P12931, O00267, P38646, P13473, P42224, Q99523, P24752, P07237, Q04917, Q14974, P35520, P59998, P16104, P18887, P35250, Q99873, Q9UKV3, P00533, P05067, P10809, P83916, Q14108, O75367, O95292, O00170, Q8N163, P17096, P00167, P62258, Q8WZ42, P09874, P11717, A0A7P0T936, Q16539, P49591, P31946, P49354, P40937, P11279, E9PK54, P35222, P12004, Q9H0R4, P17…	2209	375	19253	2417156481062320	107.825	0.0980225	0.0913516
Q9H444	Q9Y240	Q5JSH3		GOTERM_MF_DIRECT	GO:0005200~structural constituent of cytoskeleton	50	2244165170556550	0.00707012	A8K968, P15924, P35611, Q9UEY8, P07196, P11171, P09493, Q9Y4G6, Q9BVA1, O15511, P07197, P41219, Q16352, A0A0D9SF54, P07437, P26232, Q13885, Q15149, P60709, O94875, Q01082, P59998, Q9BUF5, J3KN67, P24844, P61158, A6NHL2, O15020, Q13813, Q16204, O15144, O15145, P68363, Q03252, A0A087WWU8, Q5TZA2, P61160, A0A2R8Y793, P02545, P26038, Q9Y490, Q3BDU5, Q13509, P68133, P17661, P68371, P20700, A0A494C0G5,…	2209	113	19253	3856508170517230	139.211	11.6009	10.8114
P49257	P55899	Q68BL7		GOTERM_MF_DIRECT	GO:0016887~ATP hydrolysis activity	113	5071813285457800	0.00203585	Q14204, Q14566, P07900, Q9Y265, P33992, P33993, P16615, P33991, P38646, Q9NUU7, P62195, Q9NTK5, P25205, O60282, P48723, P38919, O43681, P13637, Q8NE71, P11055, P35249, Q96S55, P35250, Q9NVP1, Q92841, Q9UKV3, P49368, P10809, Q9UI12, Q9UN37, O75643, P33176, P35998, P25705, P42285, O60264, Q9NVI7, O43143, P40938, P40937, K7EJE8, Q8IYT4, O00571, E9PK54, Q9NP58, Q14240, Q58FF8, P20020, P43246, Q58FF6,…	2209	432	19253	2279803371728450	4.0086	3.08354	28.7369
Q8N158	Q15642	Q9Y5K5		GOTERM_MF_DIRECT	GO:0005525~GTP binding	106	4757630161579890	0.354548	Q15019, P07900, O00429, Q9NRW1, P18085, Q9Y5M8, Q9NS86, Q9P0V9, Q9Y3I0, P30520, P15531, P61020, O60841, Q9H0U4, Q9BVA1, Q9NTK5, P01116, O95716, P61026, Q15382, P49770, Q13885, Q15029, P49411, P13639, Q8WUD1, P41091, P50148, Q9BUF5, Q86TD4, P68104, A6NHL2, P29992, Q9BVP2, Q96E17, P68363, Q9UIJ7, Q96I99, P09471, Q15286, P61204, Q9Y295, Q9UH03, Q9NVA2, P62826, P68371, Q9Y3L5, Q9Y5P6, Q02790, O60313,…	2209	406	19253	2.27553e+16	6.55809	498.647	464.712
O75369	Q9UI14	Q92530		GOTERM_MF_DIRECT	GO:0003743~translation initiation factor activity	32	1436265709156190	123.795	P55884, O75821, O75822, O43432, P78344, O00303, P56537, Q04637, O60841, P55010, Q14152, Q9UBQ5, P05198, P47813, O15371, P49770, O15372, Q13347, O43583, Q9BY44, Q92905, P41091, Q99613, Q7L2H7, Q14240, Q9Y262, P20042, P60228, P41567, Q15056, P60842, P06730	2209	59	19253	4727163913420440	244835	1625.02	15144.3
Q9H6V9	Q12965	Q5SW79		GOTERM_MF_DIRECT	GO:0031625~ubiquitin protein ligase binding	84	3.7702e+16	188.455	Q9H0E2, P31930, O75306, P0DMV8, P07900, O00429, P15927, P30041, Q04323, P0CG48, P13861, P38646, P17987, P42704, O14828, Q2TAM5, P60174, Q9H2D6, P62913, P55072, O94905, P46108, Q9UQ80, P06744, Q96CS3, P07437, P31689, P46060, P09936, Q9HB71, Q13564, Q9Y4X5, P35520, P10644, P24928, P18206, P11021, P11142, P05141, P46379, P00533, P49841, P61956, Q9NZL4, P46777, P10809, P27797, P68363, Q13618, P12277,…	2209	304	19253	2.40829e+16	371625	23191.7	21613.4
Q14444	O75610	Q8NFP9		GOTERM_MF_DIRECT	GO:0019904~protein domain specific binding	66	296229802513465	1265.96	P53367, P26583, Q16629, P52272, O43633, Q9P258, P35579, A5YKK6, P13861, P13473, Q9UHB9, P62993, P61981, P07196, H0YFY6, P63208, P46940, P09651, P27348, P55072, P62995, P46108, P22059, Q13363, Q13242, Q04917, P07437, Q14974, P35609, P26196, Q07666, P10644, P38159, P11021, P20645, P63098, O15126, P05067, Q14980, Q15276, Q9P0L0, O95573, P32004, P78527, P11387, P15311, P61204, P61764, Q13185, O14964,…	2209	217	19253	2.65086e+16	249207	146628	136649
O00505	O00442	Q5VWZ2		GOTERM_MF_DIRECT	GO:0043022~ribosome binding	36	1615798922800710	1856.07	Q96A33, Q06787, Q9BRX2, P56537, P62495, Q9UHB9, P63244, Q9Y3A5, P63241, Q9Y6A9, Q9UBQ5, Q5JPE7, P05198, P08865, Q969V3, P61619, P09936, Q9UM00, O95202, P13639, Q9BY44, Q8NE71, Q8NC51, Q08211, Q99613, O76094, P11021, Q9BXJ9, P46379, P41227, P60468	2209	79	19253	3.97172e+16	3.65504e+06	20303.3	189216
Q9Y2W1	O00483	Q63HQ2		GOTERM_MF_DIRECT	GO:0051287~NAD binding	24	1.0772e+16	2570.59	Q13423, O75306, P56545, O43175, P51553, Q9BUT1, P04406, P31937, O75874, P30837, P50213, Q00796, O60701, P05091, P07195, Q9UBQ7, P23368, P49821, P00387, P09874, Q13363, Q49A26, P48735	2209	37	19253	5653432518077150	50606.6	266395	248265
P22102	O14494	Q69YN4		GOTERM_MF_DIRECT	GO:0008307~structural constituent of muscle	25	1.12208e+16	21473	P52179, P21291, Q16527, P54296, Q96A32, Q9UBF9, Q0ZGT2, H0Y786, A0A087WWU8, Q00872, P09493, Q8WZ42, Q13203, P35749, Q12797, P05976, Q15149, O94875, P35609, P14649, Q14118, P20929, P13535, A0A2R8Y5V9, J3KN67, P60660, P24844	2209	43	19253	5067272363586590	4.228e+07	211401	1.97014e+06
Q01650	O14498	Q6P6C2		GOTERM_MF_DIRECT	GO:0048027~mRNA 5'-UTR binding	19	0.8527827648114902	186043	O00425, Q9NZI8, Q9BVP2, Q06787, O00571, P62081, Q9Y6M1, P19338, P35580, P62277, A0A7I2YQN2, P61254, P62263, P61247, P48643, P46777	2209	27	19253	613327632748185	3.66319e+07	1.74438e+07	1.62567e+06
Q6UW68	O14558	Q6SZW1		GOTERM_MF_DIRECT	GO:0140662~ATP-dependent protein folding chaperone	24	1.0772e+16	202867	P50990, P0DMV8, P50991, P07900, P38646, P17987, P78371, Q92598, P48643, P40227, P48723, Q12931, P14625, E9PK54, P34932, Q9Y4L1, Q99832, P11021, P11142, P17066, Q58FF8, P49368, P08238, P10809, Q58FF6	2209	43	19253	4864581469043130	3.99444e+07	1.81566e+07	1.69209e+07
E9PL71	O14657	Q6ZRP7		GOTERM_MF_DIRECT	GO:0003924~GTPase activity	85	3.81508e+16	53536.3	Q15019, O00429, Q9NRW1, P50570, P18085, Q9P0V9, P51148, Q8IXI1, P51149, Q8IXI2, P61020, O60841, Q9H0U4, P61221, Q9BVA1, P63000, P62834, P15170, P01116, P61026, P61224, O95716, Q15382, Q92930, P61106, P07437, Q9UL25, Q13885, Q15029, P13639, Q8WUD1, P49411, Q9NP72, Q15907, Q9NR31, Q9ULC3, P41091, P50148, Q9BUF5, Q05639, P63096, P68104, Q53S08, Q99719, Q14141, P29992, P04899, P68363, Q96E17, Q9UHD8,…	2209	355	19253	2086859773398190	1.05413e+09	4.58318e+07	4.27127e+07
P02786	O14925	Q702N8		GOTERM_MF_DIRECT	GO:0044183~protein folding chaperone	28	1.25673e+16	6803.82	P50990, P50991, O95433, P0DMV8, Q96A33, Q9BTT0, O60925, P38646, Q9NPQ8, P17987, P78371, P48643, P61604, P40227, P25685, P48723, Q92945, Q14318, P14625, E9PK54, Q99832, P11021, P11142, P17066, P49368, P04792, Q9UHV9, P08238, P27797	2209	60	19253	4067330617172170	1.33967e+09	5.58197e+06	5.20209e+06
P52272	O14933	Q7L266		GOTERM_MF_DIRECT	GO:0042803~protein homodimerization activity	147	6597845601436260	78813.4	P07900, O00429, O14672, O43399, O00264, P28161, Q06787, Q9H444, P10599, P42224, A0A804F6T5, D6R938, Q2TAM5, Q92692, P09493, P60174, Q8WUM4, Q9BY67, Q9HAV7, P60903, Q9HB71, O00154, O75531, P35520, P51114, P51116, P19623, P16234, O14958, J3KN67, P12270, P05067, Q15276, P07602, P52179, Q6YP21, O43252, Q14108, O95292, Q9NQW7, Q15717, P51648, Q9UHY1, Q99623, A0A087WWU8, P12081, Q9Y5X1, P09234, P22033,…	2209	753	19253	1.70147e+16	1.55184e+09	6.20734e+07	5.7849e+07
Q6NZI2	O15116	Q7Z2K8		GOTERM_MF_DIRECT	GO:0016491~oxidoreductase activity	60	2.693e+16	1.57207e+07	O95831, Q9BUT1, O94788, P11766, P50213, P19404, Q00796, Q9HCJ6, Q9Y394, Q13162, Q96HE7, P00387, P20674, Q13363, P30038, Q8TC12, P09417, Q6YN16, P30837, P14406, P78417, O60613, P49327, P47985, Q16881, Q99714, P52895, O43175, P27695, P13804, Q9Y2Q3, P45880, P51649, P51648, Q53GQ0, P16435, Q8IXB1, Q9NZ01, P31040, Q16134, Q16850, O60341, P00367, Q16698, Q15800, O95864, P54886, Q8NBX0, Q13423, Q14554,…	2209	230	19253	2.27366e+16	3.0954e+08	1.19054e+09	1.10952e+09
Q9Y285	O15121	Q8IVF2		GOTERM_MF_DIRECT	GO:0003689~DNA clamp loader activity	47	210951526032316	3.92729e+06	Q14566, Q9Y265, O75643, Q9UN37, Q9Y4W6, P33992, P33993, Q13838, P33991, Q9NUU7, P17844, P42285, Q13283, Q9BUQ8, P25205, Q92499, Q9Y230, P55072, P49736, P38919, O43143, P46063, P40938, P40937, P46100, P26196, O00571, Q14839, Q9NR30, Q86XP3, P35249, Q08211, Q7L014, Q96S55, P35250, Q9NVP1, P11021, Q9HCE1, Q9BSD7, Q92841, Q14240, Q92900, A6NHR9, P46459, P60842	2209	163	19253	2.51312e+16	7.7328e+09	2.86401e+08	2.6691e+09
Q9H3P7	O15127	Q8IVL5		GOTERM_MF_DIRECT	GO:0060090~molecular adaptor activity	52	2333931777378810	677454	Q15811, Q9H0E2, Q14766, Q15019, Q92616, O75665, Q9P0V9, Q71UI9, A5YKK6, Q9NX63, Q04637, P63244, Q9Y6C2, Q9Y6G9, O94826, Q13162, Q6Y7W6, P46940, O14745, P06748, P55036, Q09161, O43765, Q9Y2H0, P18206, P68104, Q99719, Q14141, P08572, P46379, P55884, Q06124, Q9UHD8, P56539, Q96GM5, Q92599, P17096, Q9UH03, Q9NVA2, P49591, Q9HB90, P49354, Q6IAA8, Q7Z434, O43504, Q9UHA4, Q16181, Q9Y3D6, Q9BUH6, P08670,…	2209	193	19253	2.34827e+16	1.3339e+11	4.76396e+08	4.43975e+08
Q92616	O15143	Q8IVM0		GOTERM_MF_DIRECT	GO:0019003~GDP binding	29	1.30162e+16	7.71049e+06	P36406, P51148, P36405, Q96I99, P51149, P20338, P61020, P20339, Q9Y6G9, Q15286, P61006, P62834, P01116, P61026, P61224, Q15382, P61106, Q92930, Q9UL25, P62826, Q9HB90, Q9NP72, Q15907, Q9Y3L5, P11233, P63096, P61011, P08754, P61019	2209	76	19253	3.32573e+16	1.51818e+11	5.23516e+08	4.87888e+08
P30044	O15232	Q8IX30		GOTERM_MF_DIRECT	GO:0044877~protein-containing complex binding	77	3.45601e+16	1.92932e+07	Q96FZ7, P31930, P23396, O00186, B1AHL2, Q9NQ48, D6R9P3, P07196, Q2TAM5, P02649, P63000, H0YFY6, P62834, Q16795, P01116, P61224, P09496, P61421, P46821, P55072, P45973, Q15102, Q00839, O14745, P07437, P55157, Q07666, Q01082, P16234, Q99598, Q15393, P02511, K7ELL7, Q14980, P46459, P12956, Q9UN37, P49321, Q9Y5S2, Q8WVM8, O00560, P33176, P56539, Q96I99, P13010, Q16531, P02786, P49792, P51572, P05556,…	2209	348	19253	1.92848e+16	3.79877e+10	1.26628e+10	1.1801e+10
O43237	O15254	Q8IZ21		GOTERM_MF_DIRECT	GO:0003697~single-stranded DNA binding	35	1570915619389580	2.74425e+08	P09429, P26583, Q14566, P27694, P15927, P67809, P33992, P33993, P33991, P52434, P11387, Q04837, P42704, Q96AE4, Q00577, P25205, P09651, Q15366, P49736, Q15365, Q00839, Q9BWW4, A0A7P0T936, K7EJE8, Q96I24, P54727, P35244, P53999, Q08211, O14979, Q99598, Q15631, Q96QR8, P43246, P10809	2209	109	19253	2.79862e+16	5.40329e+09	1.74304e+09	1.62442e+10
P20020	O94842	Q8N8Y2		GOTERM_MF_DIRECT	GO:0005198~structural molecule activity	52	2333931777378810	2.91376e+08	P30049, P07942, Q9UBF2, P55268, A8K968, P15924, Q9UPN3, P11047, P35221, P02649, P11171, Q9Y4G6, H0YFY6, P07197, P09496, P41219, P46821, P07437, O75935, Q12797, P35606, Q9Y678, P11137, O00231, P14923, P53618, P18206, Q99719, P02511, P05783, Q14980, P53621, P35914, Q9H307, P68363, Q96EE3, Q5TZA2, Q00610, Q14152, P02545, P61769, Q15124, P36915, Q3BDU5, Q9UNM6, P78559, P55735, Q16181, P23258, Q71U36,…	2209	201	19253	2.25481e+16	5.73704e+10	1.79288e+10	1.67086e+10
O75396	O43155	Q8NDH2		GOTERM_MF_DIRECT	GO:0140849~ATP-dependent H2AZ histone chaperone activity	43	1.92998e+16	5.38152e+07	Q14566, Q9Y265, O75643, Q9UN37, Q9Y4W6, P33992, P33993, Q13838, P33991, Q9NUU7, P17844, P42285, Q13283, Q9BUQ8, P25205, Q92499, Q9Y230, P55072, P49736, P38919, O43143, P46063, P46100, P26196, O00571, Q14839, Q9NR30, Q86XP3, Q08211, Q7L014, Q96S55, Q9NVP1, P11021, Q9HCE1, Q9BSD7, Q92841, Q14240, Q92900, A6NHR9, P46459, P60842	2209	154	19253	2433606909161450	1.05957e+12	3.02749e+09	2.82145e+09
P35222	O43264	Q8TDZ2		GOTERM_MF_DIRECT	GO:0140665~ATP-dependent H3-H4 histone complex chaperone activity	43	1.92998e+16	5.38152e+07	Q14566, Q9Y265, O75643, Q9UN37, Q9Y4W6, P33992, P33993, Q13838, P33991, Q9NUU7, P17844, P42285, Q13283, Q9BUQ8, P25205, Q92499, Q9Y230, P55072, P49736, P38919, O43143, P46063, P46100, P26196, O00571, Q14839, Q9NR30, Q86XP3, Q08211, Q7L014, Q96S55, Q9NVP1, P11021, Q9HCE1, Q9BSD7, Q92841, Q14240, Q92900, A6NHR9, P46459, P60842	2209	154	19253	2433606909161450	1.05957e+12	3.02749e+09	2.82145e+09
P51149	O43294	Q8TEA8		GOTERM_MF_DIRECT	GO:0140584~chromatin extrusion motor activity	43	1.92998e+16	5.38152e+07	Q14566, Q9Y265, O75643, Q9UN37, Q9Y4W6, P33992, P33993, Q13838, P33991, Q9NUU7, P17844, P42285, Q13283, Q9BUQ8, P25205, Q92499, Q9Y230, P55072, P49736, P38919, O43143, P46063, P46100, P26196, O00571, Q14839, Q9NR30, Q86XP3, Q08211, Q7L014, Q96S55, Q9NVP1, P11021, Q9HCE1, Q9BSD7, Q92841, Q14240, Q92900, A6NHR9, P46459, P60842	2209	154	19253	2433606909161450	1.05957e+12	3.02749e+09	2.82145e+09
Q71UM5	O43490	Q8TED9		GOTERM_MF_DIRECT	GO:0061775~cohesin loader activity	43	1.92998e+16	8.00911e+07	Q14566, Q9Y265, O75643, Q9UN37, Q9Y4W6, P33992, P33993, Q13838, P33991, Q9NUU7, P17844, P42285, Q13283, Q9BUQ8, P25205, Q92499, Q9Y230, P55072, P49736, P38919, O43143, P46063, P46100, P26196, O00571, Q14839, Q9NR30, Q86XP3, Q08211, Q7L014, Q96S55, Q9NVP1, P11021, Q9HCE1, Q9BSD7, Q92841, Q14240, Q92900, A6NHR9, P46459, P60842	2209	156	19253	2402406820582460	1.57687e+11	4.38054e+09	4.08242e+09
Q9BPU6	O43736	Q8WU90		GOTERM_MF_DIRECT	GO:0005201~extracellular matrix structural constituent	36	1615798922800710	1.41727e+09	Q14766, P02452, P07942, P55268, P25391, P51888, O43854, Q9HCB6, B1AHL2, P11047, P35556, Q9Y6C2, P08123, Q15582, Q14112, Q05707, P02462, P02461, Q8IUX7, Q92626, O15230, P20908, Q9NR99, Q08431, P14543, Q6PCB0, P16112, A0A494C0G5, P21810, Q9GZM7, P24821, P02458, P08572, P98095, Q16363, P02751	2209	121	19253	2593103345068440	2.79022e+12	7.54218e+09	7.0289e+10
Q16531	O43772	Q8WUA2		GOTERM_MF_DIRECT	GO:0043021~ribonucleoprotein complex binding	18	0.807899461400359	1.60051e+09	P38919, Q3ZCQ8, O95400, Q14008, Q02880, P16989, P51114, P17844, P61011, Q8WWY3, Q92841, Q9GZL7, P05386, O14744, P62136, P45973, Q00839, O94906	2209	37	19253	4240074388557860	3.1509e+12	8.11753e+09	7.56509e+09
P46063	O43920	Q8WVK2		GOTERM_MF_DIRECT	GO:0051087~protein-folding chaperone binding	33	1481149012567320	1.62959e+09	O95433, Q14108, O75347, O43615, Q9Y2Z0, Q8IXB1, O60884, O95816, O15212, Q15185, P61604, P25685, Q9HAV7, P00441, P31689, A0A7P0T936, P13637, Q9BTW9, P55011, E9PK54, O00499, Q9Y4L1, P53634, P11021, P11142, Q8WXX5, P30040, Q16543, P05023, P05067, P10809, P27797, P10909	2209	106	19253	2.71338e+16	3.20814e+12	8.11753e+09	7.56509e+09
P07858	O60306	Q8WXA9		GOTERM_MF_DIRECT	GO:0017056~structural constituent of nuclear pore	15	0.6732495511669658	1.64907e+09	P57740, Q12769, Q8N1F7, O75694, P35658, P37198, Q99567, P61970, P52948, P12270, Q7Z3B4, Q92621, Q9BW27, Q8WUM0, Q8NFH5	2209	26	19253	502829334540516	3.24649e+11	8.11753e+09	7.56509e+09
Q9Y512	O60462	Q92563		GOTERM_MF_DIRECT	GO:0061608~nuclear import signal receptor activity	13	0.5834829443447037	2.61182e+09	Q14974, O00505, P52294, O00629, O00410, Q9Y5L0, Q8TEX9, Q96P70, P61970, O60684, Q92973, P52292, O14787	2209	20	19253	5665210502489810	5.14134e+11	1.25431e+11	1.16895e+11
O00232	O60645	Q93084		GOTERM_MF_DIRECT	GO:0000287~magnesium ion binding	56	2.51346e+16	2.92864e+07	P06733, P33316, Q9NSD9, P35813, O95394, O75340, P50213, P30520, Q9P2R7, P15531, A1L0T0, Q9H2U2, A0A804F6T5, P36871, P60891, Q15181, Q15382, P51553, P49411, Q9UBT2, P24928, Q7Z460, P63096, Q9Y285, P29218, P09104, P13929, P35914, P51003, P14618, Q9Y5S2, Q13418, P36405, Q96I99, O00764, P61204, Q9UHY7, Q15124, P29401, P05556, P62826, O95989, O95747, Q9HB90, O75874, P39748, Q9P289, P52701, Q13907, Q9U…	2209	239	19253	2.04217e+16	5.76483e+10	1.37297e+11	1.27954e+11
P25205	Q14332	Q969E2		GOTERM_MF_DIRECT	GO:0009055~electron transfer activity	23	1.03232e+16	3.37115e+08	P30038, O15460, Q12797, O75306, O43175, P09417, P00390, P13804, P28331, O43488, O75489, P99999, P11766, P38117, P19404, P15121, P05091, Q6FI81, P31040, P08574, P23368, Q16134, P20674	2209	60	19253	3.34102e+16	6.6356e+11	1.54367e+11	1.43862e+11
Q99623	O75094	Q96A49		GOTERM_MF_DIRECT	GO:0031369~translation initiation factor binding	15	0.6732495511669658	5.47797e+08	Q04637, Q99613, Q92879, Q9Y4P3, P55884, Q06787, O00571, Q7L2H7, P20042, P62847, Q9H9Z2, O00303	2209	28	19253	4669129535019070	0.0010780311073742554	2.45139e+11	2.28456e+11
P50991	O75381	Q96BM9		GOTERM_MF_DIRECT	GO:0046982~protein heterodimerization activity	78	3500897666068220	6.28446e+08	Q06787, O75340, Q71UI9, O00267, P35611, P09493, Q9BVA1, P43034, P62312, O14744, Q15102, P07237, Q04917, Q13564, P55157, P62805, Q99880, P30153, P51114, P51116, P16104, Q9UBT2, P67775, Q8TBC4, J3KN67, Q9UQE7, Q07812, P05023, P05067, P05026, P33778, Q5TEC6, P30626, O75367, O00560, O95292, Q9P0L0, O60749, Q99623, A0A087WWU8, P62258, P05556, Q9UBE0, P62826, Q9BX67, Q9HB90, Q14919, A0A2R8Y5V9, P18754,…	2209	384	19253	1.77038e+16	0.0012366445516214242	2.7498e+11	2.56266e+11
P02458	O75695	Q96C90		GOTERM_MF_DIRECT	GO:0003925~G protein activity	22	0.9874326750448833	7.92181e+08	P62826, P29992, Q15907, Q9NR31, P51148, Q9Y3L5, P51149, P11233, P50148, P20338, P61020, P20339, Q9H0U4, P63096, P63000, P09471, P62834, P01116, P61026, P61224, P62820, P60953	2209	58	19253	3.30596e+16	0.001558590086615852	3.39088e+10	3.16012e+10
Q16543	O94925	Q96F86		GOTERM_MF_DIRECT	GO:0019901~protein kinase binding	94	421903052064632	9.60386e+08	Q14203, Q14764, P23396, P19174, O14672, Q10567, P54619, P30086, P62081, Q9H3S7, Q9P258, P30048, P39019, P62993, Q96AC1, Q2TAM5, P63000, P46940, Q15382, P62753, Q13561, P40763, P52564, Q9Y478, O94874, Q9Y4P3, P06748, P13639, P60709, P09619, P19022, O43602, Q05639, P68104, P23634, P00533, P49841, Q13177, P05067, P46459, P05026, Q6IA86, O75367, Q06124, Q13418, Q15717, O95573, A0A2R8Y793, Q00610, P61…	2209	495	19253	1655104233827630	0.001889214083365287	4.0234e+10	3.74959e+11
P04792	O95168	Q96FC7		GOTERM_MF_DIRECT	GO:0008135~translation factor activity, RNA binding	13	0.5834829443447037	1.0746e+10	Q92616, O43432, P78344, P29692, Q8NE71, P41091, E9PL71, Q04637, Q05639, P20042, P47813, P41567, Q15056, P60842	2209	22	19253	5150191365899830	0.002113660522807259	4.40812e+10	4.10812e+11
O75718	O95297	Q96FN4		GOTERM_MF_DIRECT	GO:0005178~integrin binding	41	1.84022e+16	1.31431e+10	P09429, P55268, P06756, P62937, P18084, O14672, O14495, O43854, Q13418, P12931, B1AHL2, P11047, P35579, P23229, Q96AC1, P60033, P21926, Q9Y4G6, Q15582, P98160, P07237, Q9Y490, F5GXS2, P08648, P05556, P02461, Q9BX67, P20073, P50281, P78310, O15230, P35609, P20908, P13612, Q08431, Q96HF1, O43707, P24821, P00533, P05067, P02751, P27797	2209	160	19253	2.2334e+16	0.002584525064751597	5.28137e+10	4.92194e+10
P10412	O95298	Q96GD0		GOTERM_MF_DIRECT	GO:0003725~double-stranded RNA binding	25	1.12208e+16	1.34339e+09	Q9Y623, O75569, P55265, P68363, Q96KR1, Q15717, O95793, Q12905, Q12906, Q86UE4, Q00610, Q92499, P02786, P26038, Q00839, O43143, Q9NR30, Q8ND56, P68371, Q08211, P08670, P08195, P08238, P10809, P60842	2209	74	19253	2.9445e+16	0.0026416500521678765	5.29029e+11	4.93026e+10
P31930	O95340	Q96HN2		GOTERM_MF_DIRECT	GO:0046933~proton-transporting ATP synthase activity, rotational mechanism	12	0.5385996409335727	1.38152e+10	P30049, O75947, P25705, O75964, P24539, P18859, P48047, P56134, P56385, P38606, P36542, P06576	2209	19	19253	5504657978127750	0.0027165104102042648	5.33374e+10	4.97075e+10
A0A0J9YXF2	O95470	Q96JA1		GOTERM_MF_DIRECT	GO:0043531~ADP binding	17	0.763016157989228	2.39742e+10	P30049, Q9Y265, K7EJE8, P54619, P68133, P52701, P35579, P35580, P25705, Q99653, P00558, Q9Y230, P00367, Q92614, P55072, P00387, P43246	2209	39	19253	3.79915e+16	0.004709400591145885	9.07792e+10	8.46012e+10
P07355	O95810	Q96JQ0		GOTERM_MF_DIRECT	GO:0016787~hydrolase activity	68	3052064631956910	2.91785e+10	Q9NZJ9, Q9Y265, Q53GS9, P33992, Q13838, P33991, Q96GK7, Q9NUU7, Q92499, P55072, P38919, P30876, P46100, P26196, Q9NR30, P13798, Q86XP3, P68032, P15586, Q9NVP1, P24928, Q9HCE1, Q92841, Q5EB52, A6NHL2, P46459, P12956, O75643, P68363, O95372, Q9UKF6, Q5T6V5, Q96DG6, P17844, P49959, P13010, P23526, P42285, Q9UBQ0, P07099, O60264, Q9BUQ8, Q9BX68, P49753, O75608, O43143, O95861, O95865, Q9H857, P68133,…	2209	333	19253	1.77978e+16	0.005728784109360396	1.08401e+12	1.01024e+12
Q9UHD8	O95841	Q9BQ61		GOTERM_MF_DIRECT	GO:0048407~platelet-derived growth factor binding	9	0.4039497307001795	3.5416e+09	P02452, P02462, P16234, P02461, P12109, P09619, P08123, P20908, P02458	2209	11	19253	7131034198938220	0.006949163681172932	1.2899e+12	1.20212e+12
P07947	O95980	Q9BQ67		GOTERM_MF_DIRECT	GO:0045182~translation regulator activity	13	0.5834829443447037	3.60308e+10	O00425, P63244, Q9NZI8, F8W7C6, P62263, P46781, Q06787, Q9Y6M1, P51114, P51116	2209	24	19253	4721008752074840	0.007069374439521936	1.2899e+12	1.20212e+12
Q9Y230	O96011	Q9BQI0		GOTERM_MF_DIRECT	GO:0005516~calmodulin binding	48	2154398563734290	6.13405e+10	Q9Y623, P49585, O43795, Q15417, P35579, E9PDU6, P35611, P35580, Q01844, Q9UEY8, D6R938, P11171, P46940, P29966, A0A0D9SF54, Q15746, P11137, Q01082, P11055, Q05682, O00159, P17677, P21817, P68104, P63098, P49006, Q15075, P23634, P00533, Q99439, Q13813, Q9P032, Q7Z406, P17844, Q02952, P63027, Q8WZ42, P80723, P35749, Q8IUX7, Q5T4S7, Q14318, P31749, P13535, P12883, O14936, Q08209, P20020, Q9UKX2, Q13…	2209	212	19253	1.97337e+16	0.012005330440375994	2.15677e+12	2.01e+11
Q5T6W2	P00352	Q9BRF8		GOTERM_MF_DIRECT	GO:0003684~damaged DNA binding	23	1.03232e+16	6.54713e+09	P09429, P26583, Q13620, P27694, P06746, P27695, P23396, P12956, Q12888, P15927, P28340, P39748, P54727, P35244, P52701, P12004, P16104, P18887, P13010, Q96T60, Q16531, P43246, P09874	2209	70	19253	2863732781478360	0.012808602417626158	2.26163e+10	2.10772e+12
Q9H845	P00374	Q9BRP8		GOTERM_MF_DIRECT	GO:0031492~nucleosomal DNA binding	17	0.763016157989228	7.56028e+09	Q969G3, O95983, Q92769, P60709, O94776, G3V4C1, O96019, O75367, Q14839, P10412, Q09028, Q71UI9, P16401, P18754, A0A2R8Y793, P52926, Q92522, Q92922	2209	42	19253	3527786759792190	0.014775985537065828	2.56658e+12	2.39191e+11
O75964	P00813	Q9BW30		GOTERM_MF_DIRECT	GO:0048306~calcium-dependent protein binding	25	1.12208e+16	1.00255e+11	E5RK69, O75340, P50995, P17844, P04083, Q9H9H4, Q8WUM4, P45378, P63027, P07355, P60903, P20073, P0DP25, P12429, O75131, O14958, Q9UBV8, P60880, Q99653, P31949, Q99816, O94979, P08133, P09525, P63316	2209	82	19253	2.65723e+16	0.01954668430627793	3.29002e+11	3.06612e+11
Q9Y265	P01023	Q9BXJ3		GOTERM_MF_DIRECT	GO:0001618~virus receptor activity	25	1.12208e+16	1.00255e+11	P06756, P0DMV8, P18084, Q15758, Q14108, P35613, P35579, Q12906, P35580, A0A7P0T8A7, P60033, Q92692, P02786, P08865, O15118, P08648, P05556, P78310, A0A0D9SF30, Q14118, P11279, P08195, P06493, P00533, P29317	2209	82	19253	2.65723e+16	0.01954668430627793	3.29002e+11	3.06612e+11
Q9Y5B9	P02647	Q9BYV6		GOTERM_MF_DIRECT	GO:0035925~mRNA 3'-UTR AU-rich region binding	14	0.6283662477558348	1.03681e+11	Q14576, Q14103, Q92945, Q01085, Q15717, Q96B26, P51114, Q12906, O43809, Q13151, Q9NPD3, P26378, Q15024, Q10570	2209	30	19253	4067330617172170	0.02020791938296962	3.34669e+11	3.11893e+11
O94905	P02753	Q9C005		GOTERM_MF_DIRECT	GO:0044325~transmembrane transporter binding	36	1615798922800710	1.1469e+11	P07900, P07947, P30626, Q06787, P16615, P12931, P56539, D6R938, O95816, P23327, P02787, P27348, P63104, P62258, Q14694, O14745, Q04917, F5GXS2, P60903, Q12797, Q13642, Q96SB3, Q8IWX8, P35609, P0DP25, Q9NRX4, P35222, O43707, P60880, P05023, K7ELL7, P21796, P21333, P62942	2209	144	19253	2.17893e+16	0.022329463170465025	3.64232e+12	3.39445e+10
Q9BUJ2	P03928	Q9C0E8		GOTERM_MF_DIRECT	GO:0000049~tRNA binding	25	1.12208e+16	1.25846e+11	P54577, Q9NP81, P54136, O43592, Q12904, O60841, P41252, P26639, Q9NSE4, P47813, Q15046, P05455, Q9HAV4, P49591, Q9BY44, Q08J23, O95163, P18077, P41091, P68104, P49589, Q9Y285, P49588, P56192, Q99714	2209	83	19253	2.62521e+16	0.024474698669637807	3.93318e+11	3.66551e+12
O94973	P04004	Q9H0B6		GOTERM_MF_DIRECT	GO:0048156~tau protein binding	17	0.763016157989228	1.51224e+11	Q14203, P07900, P49840, P60709, P11137, O00499, P78559, Q7L7X3, Q02790, P67775, A0A2R8Y793, Q00535, P02649, Q13492, O95816, P49841, P08238, P10909	2209	44	19253	3367432816165270	0.029337368706880862	4.65251e+12	4.33589e+12
O43865	P04066	Q9H0L4		GOTERM_MF_DIRECT	GO:0008092~cytoskeletal protein binding	19	0.8527827648114902	1.80858e+11	Q14315, P51452, Q9UKS6, A8K968, Q9BX66, P35609, Q9UNF0, P17661, Q9Y4F1, Q05682, P17655, A0A087WWU8, J3KN67, Q5JTV8, P11171, P09493, P09972, P04075, P07355, P46108	2209	54	19253	3066638163740920	0.034984694653275916	5.41543e+11	5.04689e+11
P50570	P04818	Q9H1E3		GOTERM_MF_DIRECT	GO:0004812~aminoacyl-tRNA ligase activity	10	0.4488330341113106	1.81523e+11	P54577, P26640, P12081, P41250, P23381, P47897, P49589, Q9Y285, O43776, Q15046	2209	16	19253	5447317790855590	0.03511098330471274	5.41543e+11	5.04689e+11
Q05682	P05121	Q9H2J4		GOTERM_MF_DIRECT	GO:0030527~structural constituent of chromatin	29	1.30162e+16	1.97895e+10	P33778, Q5TEC6, P62805, Q5SSJ5, O75367, Q99880, P10412, Q71UI9, P16401, P16104, Q9P0M6, Q6FI13, Q92522, P17096	2209	107	19253	2.3622e+16	0.038216576437401506	5.81576e+11	5.41997e+11
P09493	P08138	Q9H598		GOTERM_MF_DIRECT	GO:0015035~protein-disulfide reductase activity	12	0.5385996409335727	2.63784e+11	O43396, Q14554, Q8NBS9, Q15084, Q8IXB1, Q96HE7, P10599, P13667, Q9H3N1, O95881, P30101, P07237	2209	24	19253	4357854232684470	0.05061388029337677	7.61294e+10	7.09484e+11
P07942	P08236	Q9H6T3		GOTERM_MF_DIRECT	GO:0003676~nucleic acid binding	59	2.64811e+16	2.66781e+11	Q9NWH9, Q16629, P67809, P52272, Q13838, Q9NUU7, Q13283, Q16630, Q92499, Q9H0D6, Q9UQ80, Q10570, P38919, P46063, Q8IXT5, P26196, P16989, Q86XP3, Q96I25, Q05519, P52926, Q9BXP5, Q92841, Q9UKV3, Q15393, O94919, Q8WVV9, O75643, Q96KR1, Q12849, O43776, Q9Y6M1, P78406, Q86TG7, P17844, Q96AE4, P49756, Q9Y2V2, Q9BUQ8, Q16531, Q8N684, Q9UN86, P26599, Q15046, Q8NFH5, P08621, O43143, P31943, Q92945, Q9GZT3,…	2209	295	19253	1743141693073780	0.05117410939371103	7.61294e+10	7.09484e+11
Q03252	P08240	Q9H773		GOTERM_MF_DIRECT	GO:0035198~miRNA binding	15	0.6732495511669658	3.06103e+11	P98175, P67809, Q9NR30, Q06787, Q15717, Q9H9Z2, Q8TCS8, Q96PU8, P22626, Q9BWF3, P43243, P09651, Q14671	2209	37	19253	3533395323798220	0.05849212657187952	8.61024e+11	8.02427e+11
P62263	P08253	Q9H974		GOTERM_MF_DIRECT	GO:0140840~RNA polymerase II CTD heptapeptide repeat P6 isomerase activity	16	0.718132854578097	3.56248e+10	O95302, P23284, P62937, Q13427, Q14318, Q02790, Q9Y3C6, O00170, Q00688, Q96AY3, Q9Y680, P26885, Q15257, P62942, Q9H2H8	2209	42	19253	3320269891569120	0.067742745694089	9.74239e+11	9.07938e+11
P35579	P08294	Q9H987		GOTERM_MF_DIRECT	GO:0140839~RNA polymerase II CTD heptapeptide repeat P3 isomerase activity	16	0.718132854578097	3.56248e+10	O95302, P23284, P62937, Q13427, Q14318, Q02790, Q9Y3C6, O00170, Q00688, Q96AY3, Q9Y680, P26885, Q15257, P62942, Q9H2H8	2209	42	19253	3320269891569120	0.067742745694089	9.74239e+11	9.07938e+11
Q9P2E9	P08590	Q9HCN4		GOTERM_MF_DIRECT	GO:0097718~disordered domain specific binding	13	0.5834829443447037	3.98686e+11	O94973, P0DMV8, P07900, Q14318, P04406, P35222, P15311, Q9Y3C6, Q00610, H0YFY6, P23921, P08238, Q14980	2209	29	19253	3907041725855040	0.07550057321251258	0.0010753600447898865	0.0010021765780545667
Q08945	P09327	Q9HCU4		GOTERM_MF_DIRECT	GO:0003690~double-stranded DNA binding	29	1.30162e+16	4.08169e+11	P09429, Q9NUD5, P26583, P12956, P67809, P10412, P78527, P11387, P42224, P49959, P13010, Q96T60, Q00839, Q13148, A0A7P0T936, Q15424, O75531, P39748, Q8ND56, P52701, P53999, Q08211, P16401, O14979, Q9UQE7, Q92522, O15347, P00533, P43246	2209	111	19253	2.27708e+16	0.07722534042773843	0.0010860617997709464	0.0010121500267037515
O43390	P09488	Q9HDC5		GOTERM_MF_DIRECT	GO:0008139~nuclear localization sequence binding	12	0.5385996409335727	4.22287e+10	Q14974, O00505, P52948, P52294, O00629, O60684, Q92973, P52292, P35658, O14787, O00410, Q8TEX9	2209	25	19253	4183540063377090	0.07978689703127695	0.0011086432857481704	0.0010331947330360044
Q15942	P11908	Q9NP74		GOTERM_MF_DIRECT	GO:0008137~NADH dehydrogenase (ubiquinone) activity	16	0.718132854578097	4.89431e+10	O00217, O75306, P56556, P51970, O43676, P28331, O75489, O43678, Q16718, O95299, O95167, O96000, P19404, Q16795, P49821, O43181	2209	43	19253	3243054312695420	0.09187328837736686	0.0012680131775672846	0.0011817187307445237
O15145	P12107	Q9NP98		GOTERM_MF_DIRECT	GO:0033592~RNA strand annealing activity	7	0.3141831238779174	5.15234e+11	Q06787, O00571, P51114, Q15056	2209	8	19253	7626244907197820	0.0964755752602452	0.0013175262629235816	0.0012278622104950597
P60660	P12830	Q9NPI6		GOTERM_MF_DIRECT	GO:0008143~poly(A) binding	13	0.5834829443447037	5.95356e+10	O14979, P38919, Q86U42, Q07666, P11940, Q06787, O00571, Q92499, P26378, Q00839	2209	30	19253	3.77681e+16	0.11061859106466099	0.0015028924918583332	0.001400613368491641
P29966	P12882	Q9NQE9		GOTERM_MF_DIRECT	GO:0098641~cadherin binding involved in cell-cell adhesion	10	0.4488330341113106	6.2221e+10	Q9NYL9, Q15417, O00151, P04083, P31949, P61026, P05783, P62136, P07355, E9PDU6, Q96HC4	2209	18	19253	4842060258538300	0.11530910849234721	0.0015507994748547534	0.0014452600489377719
O15031	P13533	Q9NQR7		GOTERM_MF_DIRECT	GO:0008017~microtubule binding	55	2.46858e+16	6.97063e+10	O43670, Q14203, P23396, O00429, P50570, Q14008, Q06787, Q9UPN3, Q9Y3E1, Q9P258, Q9Y3A5, P42704, H0YFY6, P07197, P43034, P46821, O60282, Q92974, P06746, Q12756, P04406, P11137, O43602, Q7Z460, Q9UDT6, P41208, P02511, Q66K74, Q14980, Q9Y6Q1, O95292, P33176, Q9P0L0, P36405, P78406, P15311, Q9HC35, Q9Y295, A0A7P0T936, O00139, O15075, P49354, Q8IYT4, Q08379, P19367, P78559, O43903, O60313, Q99653, Q15…	2209	278	19253	1724330811493850	0.12825338799829844	0.0017156461998924005	0.001598888154800688
Q16629	P13796	Q9NQT4		GOTERM_MF_DIRECT	GO:0003724~RNA helicase activity	22	0.9874326750448833	7.24947e+10	P38919, O43143, O75643, P26196, Q9NR30, O00571, Q13838, Q86XP3, Q08211, Q7L014, Q9NUU7, Q9NVP1, P17844, P42285, Q13283, Q92841, Q9BUQ8, Q92499, Q14240, Q92900, P60842	2209	75	19253	2.55661e+16	0.13302680951586743	0.0017622475379349145	0.0016423180457646358
O43776	P15144	Q9NQT5		GOTERM_MF_DIRECT	GO:0051117~ATPase binding	24	1.0772e+16	7.3528e+10	Q8TAT6, P22087, O75348, Q9Y265, P36543, Q04323, P12931, P11233, P15311, Q93050, Q08209, Q8IXB1, P54709, P35241, Q5JTV8, Q16740, Q9Y2X3, Q9Y230, P60520, Q92542, P00533, P23327, P25685, P05026	2209	86	19253	2.43229e+16	0.13478908792322508	0.001765568901839756	0.0016454133747465477
P21291	P17050	Q9NQX4		GOTERM_MF_DIRECT	GO:0003755~peptidyl-prolyl cis-trans isomerase activity	15	0.6732495511669658	8.34001e+10	O95302, P49792, P23284, P62937, Q13427, Q02790, Q9Y3C6, O00170, Q96AY3, Q9Y680, P26885, Q15257, P62942, Q9H2H8	2209	40	19253	3.26839e+16	0.15144609965972422	0.0019784918543434954	0.00184384588761824
Q14847	P17301	Q9NT99		GOTERM_MF_DIRECT	GO:0017070~U6 snRNA binding	9	0.4039497307001795	9.02337e+10	Q4G0J3, P63241, Q9Y333, O95777, Q6P2Q9, Q13838, Q15020, O43172	2209	15	19253	5229425079221360	0.16278812588176472	0.0021151201069616087	0.001971175924974379
P08572	P17302	Q9NUP9		GOTERM_MF_DIRECT	GO:0106222~lncRNA binding	14	0.6283662477558348	1.03097e+12	Q92879, P13639, O75534, P16615, Q6UXN9, Q15717, O60216, Q9Y2Z0, O95319, P55084, Q15366, Q00839, Q13363, P40763	2209	36	19253	3389442180976810	0.18372945310791655	0.0023462932583047137	0.0021866166221377096
Q08211	P17568	Q9P013		GOTERM_MF_DIRECT	GO:0036402~proteasome-activating activity	6	0.26929982046678635	1.07246e+12	P62333, P62195, P62191, P17980, P35998, P43686	2209	6	19253	8715708465368940	0.19036983125730456	0.0023462932583047137	0.0021866166221377096
P21333	P17813	Q9P270		GOTERM_MF_DIRECT	GO:0003985~acetyl-CoA C-acetyltransferase activity	6	0.26929982046678635	1.07246e+12	P42765, Q9BWD1, P40939, P09110, P55084, P24752	2209	6	19253	8715708465368940	0.19036983125730456	0.0023462932583047137	0.0021866166221377096
P09525	P19320	Q9UEE9		GOTERM_MF_DIRECT	GO:0008379~thioredoxin peroxidase activity	6	0.26929982046678635	1.07246e+12	O60613, P32119, Q13162, Q06830, P30044, P30048	2209	6	19253	8715708465368940	0.19036983125730456	0.0023462932583047137	0.0021866166221377096
Q92626	P21283	Q9UHF1		GOTERM_MF_DIRECT	GO:0051920~peroxiredoxin activity	6	0.26929982046678635	1.07246e+12	P32119, Q99497, P30041, Q13162, Q06830, P30048	2209	6	19253	8715708465368940	0.19036983125730456	0.0023462932583047137	0.0021866166221377096
Q15436	P21953	Q9UK76		GOTERM_MF_DIRECT	GO:0003988~acetyl-CoA C-acyltransferase activity	6	0.26929982046678635	1.07246e+12	P42765, P22307, P40939, P09110, P55084, P24752	2209	6	19253	8715708465368940	0.19036983125730456	0.0023462932583047137	0.0021866166221377096
P11047	P22413	Q9UKE5		GOTERM_MF_DIRECT	GO:0030674~protein-macromolecule adaptor activity	40	1.79533e+16	1.16327e+12	Q9UNF0, O75323, Q13418, P50416, O75340, Q9Y6G9, P20336, P62993, P62333, Q86VM9, P07196, Q8WWY3, Q9NY27, P08123, Q16531, P61962, Q05707, P45973, O94906, Q96CS3, A0A7P0T936, Q15369, Q16658, Q7Z434, Q86YP4, P50502, E9PK54, P51610, P59998, Q9BPW8, Q02790, P11142, Q8WZA9, Q93034, P54709, P67870, Q9H6E4, Q9BXP5, Q92542, Q13033, P05026	2209	185	19253	1.88448e+16	0.20472031001172042	0.002517011995689457	0.0023457171214271984
P46940	P22570	Q9UKX7		GOTERM_MF_DIRECT	GO:0003746~translation elongation factor activity	13	0.5834829443447037	1.24804e+12	Q15029, P26641, P13639, P49411, P29692, O00267, E9PL71, Q05639, Q15370, P68104, P63241, P24534, P43897	2209	32	19253	3540756564056130	0.21788649050026432	0.002671087610313075	0.002489307143181561
P08865	P23352	Q9ULC4		GOTERM_MF_DIRECT	GO:0051020~GTPase binding	14	0.6283662477558348	1.42361e+12	P06733, P07900, Q9HB90, P07814, P67809, Q6IAA8, Q12904, Q01082, O00499, P41252, Q9UJZ1, P09496, O14950, P21333	2209	37	19253	3.29784e+16	0.24446528236374232	0.0030140816194330687	0.0028089587463990253
P24666	P26006	Q9Y235		GOTERM_MF_DIRECT	GO:0043236~laminin binding	11	0.49371633752244165	1.65043e+12	P35052, P17931, P05556, A0A494C0G5, P23229, P09382, Q14118, Q9GZM7, P50895, P08865, P14543	2209	24	19253	39946997132941	0.27747045570818185	0.0034571292347170854	0.0032218548226032764
P09874	P26022	Q9Y2R0		GOTERM_MF_DIRECT	GO:0017116~single-stranded DNA helicase activity	10	0.4488330341113106	1.7346e+12	Q96S55, P35250, P40938, P40937, P33992, P33993, P25205, P33991, P35249, P49736	2209	20	19253	4357854232684470	0.28934777533928757	0.003595183989057182	0.003350514281320431
O43707	P27216	Q9Y6I3		GOTERM_MF_DIRECT	GO:0003678~DNA helicase activity	14	0.6283662477558348	1.93834e+11	P46063, Q14566, P12956, Q9Y265, O00571, P33993, P33991, P53999, Q08211, P13010, P49959, Q13283, Q9Y230	2209	38	19253	3.21105e+16	0.3172977167973634	0.003934633155663344	0.003666862285750247
Q96SM3	P27449			GOTERM_MF_DIRECT	GO:0000146~microfilament motor activity	14	0.6283662477558348	1.93834e+11	P35749, Q9Y623, O43795, P68032, P13535, P11055, P35579, O00159, Q7Z406, P12883, P35580, P60660, Q9UKX2, P45379	2209	38	19253	3.21105e+16	0.3172977167973634	0.003934633155663344	0.003666862285750247
Q08380	P29279			GOTERM_MF_DIRECT	GO:0003774~cytoskeletal motor activity	16	0.718132854578097	2.02555e+12	O00139, P35749, Q9Y623, Q12756, O43795, P14649, P13535, P35579, O00159, Q7Z406, P12883, P35580, P60660, Q07866, Q9UKX2, Q92614	2209	48	19253	2905236155122980	0.32892342398906227	0.004069710490715305	0.003792746953002836
P45974	P29536			GOTERM_MF_DIRECT	GO:0008266~poly(U) RNA binding	12	0.5385996409335727	2.11957e+12	Q96DH6, P31943, G3V4C1, Q07666, P11940, Q96EP5, Q06787, O43347, P05455, Q8TCS8	2209	29	19253	3.6065e+16	0.3412346136820532	0.004215591786210599	0.003928700318789461
Q16658	P30085			GOTERM_MF_DIRECT	GO:0001786~phosphatidylserine binding	18	0.807899461400359	2.35893e+12	P09429, P08758, Q6ZMU5, E5RK69, P51178, P20073, Q14108, P12429, Q9UKG1, Q08431, P50995, Q9BZF1, P17677, P04083, Q99829, P08133, P07355, P09525, Q9Y490	2209	59	19253	2.65903e+16	0.37156854056294186	0.004644735194293002	0.004328638436530045
Q9BUF5	P30405			GOTERM_MF_DIRECT	GO:0031489~myosin V binding	9	0.4039497307001795	2.75805e+11	P20336, Q9NRW1, Q96E17, P61006, Q15907, O95716, P61026, P20340, P61106	2209	17	19253	4614198599312970	0.4190754263108728	0.0053768262291582995	0.005010907125701107
Q99832	P30740			GOTERM_MF_DIRECT	GO:0034046~poly(G) binding	7	0.3141831238779174	3.14739e+12	O14979, Q96EP5, Q06787, Q00839, Q8TCS8	2209	10	19253	6100995925758260	0.461957621298669	0.006075690251486412	0.005662210061695055
Q15582	P31327			GOTERM_MF_DIRECT	GO:0050750~low-density lipoprotein particle receptor binding	11	0.49371633752244165	3.60227e+10	P31689, P30533, P02649, Q00610, P14625, Q13492, Q14696, P05067, O95782, P98160, P10909	2209	26	19253	3.68742e+16	0.5080682478925469	0.006886286449513619	0.006417641256910864
A0A494C0G5	P31431			GOTERM_MF_DIRECT	GO:0004177~aminopeptidase activity	12	0.5385996409335727	4.17439e+12	P55786, Q9UIQ6, Q9NY33, P29144, Q13867, P09960, P28838, P50579, Q9H4A4, Q9NQW7, Q9NZ08, Q9ULA0	2209	31	19253	3373822631755720	0.5604963065782899	0.007903245730911548	0.007365391526776379
O75083	P32455			GOTERM_MF_DIRECT	GO:0044548~S100 protein binding	8	0.3590664272890485	4.26251e+12	P15311, Q9HB71, P31949, P16615, P46940, Q09666, P07355, P50995	2209	14	19253	4980404837353680	0.5680593531433709	0.007917812897802589	0.0073789673273071356
O95299	P33947			GOTERM_MF_DIRECT	GO:1990247~N6-methyladenosine-containing RNA reader activity	8	0.3590664272890485	4.26251e+12	O00425, P22626, Q9NZI8, G3V4C1, Q06787, Q9Y6M1	2209	14	19253	4980404837353680	0.5680593531433709	0.007917812897802589	0.0073789673273071356
Q14554	P35251			GOTERM_MF_DIRECT	GO:0019900~kinase binding	25	1.12208e+16	4.34033e+12	Q9H0E2, P52179, Q96SB3, P23396, Q9Y376, P54296, P31749, P35222, P11166, P24928, P17858, Q99653, P68104, P07195, Q99497, Q7L9L4, Q16543, Q9UMX0, P00533, P08237, P08238, P46108, P21333	2209	102	19253	2.1362e+16	0.5746300794971778	0.007987014666031944	0.007443459579567606
P26038	P35475			GOTERM_MF_DIRECT	GO:0016620~oxidoreductase activity, acting on the aldehyde or oxo group of donors, NAD or NADP as acceptor	9	0.4039497307001795	4.46672e+12	Q8IZ83, P05091, P04406, P30837, P49189, O94788, P51649, P51648	2209	18	19253	4357854232684470	0.585089715154854	0.008068775060866205	0.007519655782980949
O14950	P36404			GOTERM_MF_DIRECT	GO:0036002~pre-mRNA binding	9	0.4039497307001795	4.46672e+12	Q13247, P17844, Q92879, O95319, P09651, P26599, P62995, Q00839, Q01130	2209	18	19253	4357854232684470	0.585089715154854	0.008068775060866205	0.007519655782980949
P35606	P40199			GOTERM_MF_DIRECT	GO:0005528~FK506 binding	7	0.3141831238779174	6.25145e+11	Q00688, Q96AY3, Q9Y680, P26885, Q02790, P62942	2209	11	19253	554635993250751	0.7080858602613861	0.011190096842300852	0.0104285564782235
O15144	P40425			GOTERM_MF_DIRECT	GO:0035613~RNA stem-loop binding	11	0.49371633752244165	7.17615e+11	P35580, P38919, P07814, O75534, Q96EP5, Q06787, O00571, Q08211	2209	28	19253	3424028325680650	0.7567077279333364	0.012225896427963592	0.011393864878269775
P30086	P41226			GOTERM_MF_DIRECT	GO:0005518~collagen binding	19	0.8527827648114902	7.19996e+11	P23284, Q8IUX7, P12109, P07858, Q9Y653, Q53GQ0, P50454, O43747, P14543, P12110, Q92791, Q15582, Q32P28, Q14112, Q05707, Q9UBG0, Q13153, P02751, O75718	2209	70	19253	2.36569e+16	0.757846161824406	0.012225896427963592	0.011393864878269775
P28838	P41240			GOTERM_MF_DIRECT	GO:0000774~adenyl-nucleotide exchange factor activity	8	0.3590664272890485	7.20266e+11	P07737, Q8N163, Q92598, O95816, Q9NZL4, P34932, Q9Y4L1, Q9HAV7	2209	15	19253	4.64838e+16	0.7579751744483161	0.012225896427963592	0.011393864878269775
P49006	P41743			GOTERM_MF_DIRECT	GO:0005536~D-glucose binding	8	0.3590664272890485	7.20266e+11	P13807, P06737, P11169, Q16851, P11413, P19367, P52789	2209	15	19253	4.64838e+16	0.7579751744483161	0.012225896427963592	0.011393864878269775
P21810	P43007			GOTERM_MF_DIRECT	GO:0051371~muscle alpha-actinin binding	8	0.3590664272890485	7.20266e+11	Q9UMS6, Q8WX93, O00151, Q9NR12, Q53GG5, Q96HC4, Q8WZ42, P50479	2209	15	19253	4.64838e+16	0.7579751744483161	0.012225896427963592	0.011393864878269775
Q92743	P45954			GOTERM_MF_DIRECT	GO:0004029~aldehyde dehydrogenase (NAD+) activity	8	0.3590664272890485	7.20266e+11	P30038, Q8IZ83, P05091, P30837, P49189, O94788, P51648, P49419	2209	15	19253	4.64838e+16	0.7579751744483161	0.012225896427963592	0.011393864878269775
P62826	P46934			GOTERM_MF_DIRECT	GO:0048487~beta-tubulin binding	14	0.6283662477558348	7.56221e+11	Q9BTW9, O75347, O95292, Q9UKG1, Q7L7X3, P50402, Q9H2P0, Q9UQE7, P42704, Q9HC35, P60520, P48643, Q66K74	2209	43	19253	2837672523608490	0.7745285044502485	0.01261862918683536	0.011759870268076632
Q9ULV4	P46939			GOTERM_MF_DIRECT	GO:0050661~NADP binding	14	0.6283662477558348	7.56221e+11	Q13423, O95479, P00390, P04406, P31937, P45880, O75874, P52209, P11413, P16435, Q9UBQ7, P04040, Q49A26	2209	43	19253	2837672523608490	0.7745285044502485	0.01261862918683536	0.011759870268076632
P62913	P48163			GOTERM_MF_DIRECT	GO:0050733~RS domain binding	5	0.2244165170556553	7.83799e+11	Q9NQ29, Q01081, Q8WXF0, Q14498, O75494	2209	5	19253	8715708465368940	0.786454385446284	0.01286083069537902	0.011985588789243525
Q09666	P48165			GOTERM_MF_DIRECT	GO:0097100~supercoiled DNA binding	5	0.2244165170556553	7.83799e+11	P09429, P26583, P23396, O75475, P11387	2209	5	19253	8715708465368940	0.786454385446284	0.01286083069537902	0.011985588789243525
P30040	P48426			GOTERM_MF_DIRECT	GO:0019903~protein phosphatase binding	22	0.9874326750448833	7.9255e+11	Q16539, Q9NWH9, Q14764, P07900, P15927, P19022, P14625, P14923, P35222, P50479, O00203, Q8NFZ8, P17931, P63244, P62993, P46940, P00533, O60493, P55072, P62258, P40763, Q5H9R7	2209	88	19253	2178927116342230	0.7901053836149979	0.012896950203324934	0.012019250189487686
P50990	P49454			GOTERM_MF_DIRECT	GO:0031267~small GTPase binding	53	2378815080789940	8.99183e+11	O43592, O00429, Q9P2R3, Q9P258, P51149, Q9NUQ9, Q92973, P62834, Q9H2D6, Q9Y2T2, P46940, O14787, Q92974, P46060, Q14974, Q9HAV4, P16989, O00159, Q9UIA9, Q14185, Q13492, Q13177, Q27J81, P21333, P50395, Q9Y5S2, Q96P70, Q9H3Q1, O95373, Q9Y2A7, P61006, Q92997, P00441, P49792, P07737, O14980, Q9Y333, Q9Y4F1, Q7L576, O00410, Q07960, Q8TEX9, Q9Y5L0, O43747, P18754, P61970, P31150, P43487, P55060, Q9H4M9,…	2209	293	19253	1.57656e+16	0.8298862122280996	0.014512223366682422	0.013524596179716731
Q14103	P49888			GOTERM_MF_DIRECT	GO:0030742~GTP-dependent protein binding	9	0.4039497307001795	0.0010415148605685595	P61020, P20336, O00429, Q96E17, O95716, Q15075, P60953, O00203, O43747	2209	20	19253	3.92207e+16	0.8714980811515962	0.01667270536958938	0.015538046903604118
Q99880	P49961			GOTERM_MF_DIRECT	GO:0031072~heat shock protein binding	17	0.763016157989228	0.0011079663971100635	P0DMV8, Q92769, P29692, E9PK54, Q12907, E9PL71, Q02790, P38646, P11021, P11142, Q8WXX5, P17066, P12270, O95816, Q16543, Q15785, P08238, P48723, Q99615	2209	61	19253	2.42897e+16	0.8872740121384582	0.017505492044117544	0.016314158405767235
Q9P0M6	P50552			GOTERM_MF_DIRECT	GO:0140693~molecular condensate scaffold activity	15	0.6732495511669658	0.0011181407966400919	Q13148, Q14444, P35637, Q7Z434, Q06787, O43347, P51114, P22626, P17931, Q9UHD9, P52948, Q13283, Q9UN86	2209	50	19253	2614712539610680	0.8895122923291641	0.017505492044117544	0.016314158405767235
P30626	P51153			GOTERM_MF_DIRECT	GO:1990948~ubiquitin ligase inhibitor activity	7	0.3141831238779174	0.0011290997915708114	P62829, O43464, P62081, P62913, P46777, P60866, P62841	2209	12	19253	5.08416e+16	0.8918735108213789	0.017505492044117544	0.016314158405767235
Q13263	P51398			GOTERM_MF_DIRECT	GO:0005049~nuclear export signal receptor activity	7	0.3141831238779174	0.0011290997915708114	Q9HAV4, P62826, O14980, Q9UIA9, P35658, P55060, P27797	2209	12	19253	5.08416e+16	0.8918735108213789	0.017505492044117544	0.016314158405767235
P04083	P51530			GOTERM_MF_DIRECT	GO:1990825~sequence-specific mRNA binding	8	0.3590664272890485	0.001154228068565264	P62495, Q08170, Q06787, Q9H9Z2, Q08211, P05455	2209	16	19253	4357854232684470	0.8970989744590427	0.0177552739609766	0.01654694145169734
P61158	P51687			GOTERM_MF_DIRECT	GO:0016616~oxidoreductase activity, acting on the CH-OH group of donors, NAD or NADP as acceptor	14	0.6283662477558348	0.0012126989494890543	Q16836, P56545, O43175, P51553, Q8TC12, Q15738, P40925, P50213, P00338, P07195, Q9UBQ7, P23368, Q9Y394, Q13363	2209	45	19253	2.71155e+16	0.9083018658251222	0.018367724858030367	0.01711771209471088
Q8IUX7	P51688			GOTERM_MF_DIRECT	GO:0030020~extracellular matrix structural constituent conferring tensile strength	14	0.6283662477558348	0.0012126989494890543	P02452, P02462, P02461, P12109, P20908, P12111, P12110, P39059, P08123, P39060, P02458, P08572, Q99715, Q05707	2209	45	19253	2.71155e+16	0.9083018658251222	0.018367724858030367	0.01711771209471088
Q14112	P51809			GOTERM_MF_DIRECT	GO:0008237~metallopeptidase activity	20	0.8976660682226212	0.0012484992676514595	Q5JRX3, O15372, Q9UIQ6, P55786, O75439, P12955, O75976, O14672, Q92905, Q9Y4W6, P51665, O00487, Q9ULA0, P13497, O00303, Q7L5N1, P09960, Q6P2Q9, Q9H4A4, Q9NZ08	2209	79	19253	2.20651e+16	0.9145506030067052	0.018765611129814685	0.01748852027588113
P51659	P51911			GOTERM_MF_DIRECT	GO:0015631~tubulin binding	18	0.807899461400359	0.0014028932631025932	Q9HB71, Q14203, P23396, P16949, Q14118, O75347, Q9P287, P51858, Q9Y3E1, P78559, P07196, P12270, H0YFY6, P04075, Q66K74, P61758, Q14166, Q14980, P61601	2209	68	19253	2307099299656480	0.9369757844690313	0.02092649117461368	0.019502341952979233
P24752	P53582			GOTERM_MF_DIRECT	GO:0004550~nucleoside diphosphate kinase activity	9	0.4039497307001795	0.0015145985651865283	P15531, P27144, O00746, P54819, P00568, Q9UIJ7, Q13232, P23919, Q32Q12	2209	21	19253	3.7353e+16	0.9494354888563519	0.022268050193206747	0.020752601373557326
Q15019	P53701			GOTERM_MF_DIRECT	GO:0019843~rRNA binding	14	0.6283662477558348	0.001515448819649418	Q92979, P06748, P32969, P46782, P62917, P46781, Q9NR30, P62280, P62750, Q9Y3A5, P62273, P62701, P46777, P62269	2209	46	19253	2652606924242720	0.9495201988943351	0.022268050193206747	0.020752601373557326
Q13642	P54652			GOTERM_MF_DIRECT	GO:0070006~metalloaminopeptidase activity	10	0.4488330341113106	0.0017022119613718043	P55786, Q9UIQ6, P12955, P50281, P09960, P28838, P50579, Q9H4A4, Q9NQW7, Q9NZ08	2209	26	19253	335219556360344	0.965073562224266	0.024827076681045057	0.023137473697164897
O43488	P54868			GOTERM_MF_DIRECT	GO:0003713~transcription coactivator activity	50	2244165170556550	0.0021167054949398504	P26583, Q9Y265, Q96CT7, Q03701, Q96PU8, O60885, A0A804F6T5, O00151, Q13363, Q9BWW4, Q969G3, P06748, O96019, P14923, Q9P2K5, Q92841, Q92922, Q13573, Q13330, P09429, P27695, P35637, P14618, O00170, Q86UE4, Q96GM5, P68036, Q96PK6, P17096, O60341, Q13263, F5GXS2, Q9NPA8, P56545, E9PAV3, O94776, Q8IX12, Q92905, O75475, P35222, P51610, P53999, Q96AQ6, Q86X55, Q9Y3L5, Q08211, O43707, P52948, Q99497, O14…	2209	283	19253	1.53988e+16	0.9845818570483806	0.030645537643651216	0.028559960170695776
Q14914	P55212			GOTERM_MF_DIRECT	GO:0003857~3-hydroxyacyl-CoA dehydrogenase activity	5	0.2244165170556553	0.0021369051619306275	Q16836, P40939, P55084, P51659, Q99714	2209	6	19253	7263090387807450	0.9851843061325123	0.030712162509791283	0.028622050891552564
Q16363	P55285			GOTERM_MF_DIRECT	GO:0050660~flavin adenine dinucleotide binding	17	0.763016157989228	0.0022749768276398726	P26440, Q9H845, P00390, P13804, P45880, P16435, O00116, P11310, A1L0T0, P31040, Q16134, P21397, O60341, P49748, Q16881, P09622, Q15067	2209	65	19253	2.27949e+16	0.9887178383274715	0.032459633142194994	0.03025059767187802
Q16851	P55287			GOTERM_MF_DIRECT	GO:0008047~enzyme activator activity	18	0.807899461400359	0.0023178942974968315	P07602, Q5JRX3, P61803, Q9UBE0, O43169, O75569, P39656, P36406, Q96S55, Q16082, P63244, Q04837, P13010, Q99497, P40616, P60983, Q9UJU6, P09874	2209	71	19253	2209616230656910	0.989634076276774	0.03259952765550901	0.030380971685047758
P38919	P55957			GOTERM_MF_DIRECT	GO:0030145~manganese ion binding	18	0.807899461400359	0.0023178942974968315	P35914, P51003, P35813, O95989, P78540, P12955, P39748, Q9NQW7, Q13907, P17612, P49959, P28838, Q9UBQ6, P29218, P04179, Q10471	2209	71	19253	2209616230656910	0.989634076276774	0.03259952765550901	0.030380971685047758
P50281	P56199			GOTERM_MF_DIRECT	GO:0003954~NADH dehydrogenase activity	6	0.26929982046678635	0.003026109872440936	O00217, P19404, O95831, O75306, O75489, Q16795	2209	10	19253	5229425079221360	0.9974392215127119	0.042258229353448244	0.039382351886022106
Q9Y3I0	P56747			GOTERM_MF_DIRECT	GO:0042277~peptide binding	12	0.5385996409335727	0.0034827627239907145	P55786, Q9UIQ6, P17342, Q2TAM5, O14773, Q13509, Q9BYT8, P09496, Q9NZ08, P08238, P27797, Q9H2P0	2209	39	19253	2.68176e+16	0.998961033935989	0.04829267467280082	0.04500612393326029
P14678	P62891			GOTERM_MF_DIRECT	GO:0003756~protein disulfide isomerase activity	8	0.3590664272890485	0.0037285808665371368	Q14554, Q8NBS9, Q15084, Q9BS26, P13667, Q9H3N1, P30101, P07237	2209	19	19253	3.66977e+16	0.9993608022430437	0.05133969039308827	0.047845775455214304
P78371	P82970			GOTERM_MF_DIRECT	GO:0051879~Hsp90 protein binding	13	0.5834829443447037	0.003860795263672732	A0A7P0T936, Q14974, O95433, P23396, Q8IWX7, P31948, P55011, P37198, P68400, Q00535, Q99653, Q16543, Q15185	2209	45	19253	2.51787e+16	0.9995077965721333	0.052791013015080615	0.04919832853360738
P29401	P83110			GOTERM_MF_DIRECT	GO:0003682~chromatin binding	77	3.45601e+16	0.003984594561352064	Q9UKL0, P25490, P67809, Q06787, Q06587, O00267, O60885, Q04837, Q8IZL8, Q2TAM5, Q92499, P45973, Q00839, Q13363, Q15424, Q969G3, P30876, Q92769, P06748, P46100, O96019, P38159, Q8N7H5, Q9H2P0, O43809, P37198, O60216, Q9UQE7, P12270, P17480, P00533, Q92922, P05067, Q15233, Q13330, P83916, P35637, Q14103, P28340, Q02880, Q9HCD5, Q6UXN9, P55209, P11387, Q96GM5, P17096, Q9Y294, O60264, Q13185, O60341,…	2209	491	19253	1.36682e+16	0.999614642559716	0.05410804614691182	0.05042573117297267
Q71U36	Q01658			GOTERM_MF_DIRECT	GO:1990606~membrane scission GTPase motor activity	12	0.5385996409335727	0.004314662154398103	P20339, O60313, O60841, Q9HB90, O00429, P50570, P63000, Q9BSD7, Q9Y295, P61026, P41091, P60953	2209	40	19253	2614712539610680	0.9997993503947534	0.058188834123355244	0.05422880173507205
O43684	Q01780			GOTERM_MF_DIRECT	GO:1990446~U1 snRNP binding	5	0.2244165170556553	0.004533225945152631	P09012, P14678, P62308, Q14498, P62314	2209	7	19253	6225506046692100	0.9998697708345075	0.0591120654702353	0.05508920271096077
P47755	Q01970			GOTERM_MF_DIRECT	GO:0008312~7S RNA binding	5	0.2244165170556553	0.004533225945152631	Q9UHB9, O76094, P61011, P49458, P37108	2209	7	19253	6225506046692100	0.9998697708345075	0.0591120654702353	0.05508920271096077
P30084	Q04721			GOTERM_MF_DIRECT	GO:0140545~ATP-dependent protein disaggregase activity	5	0.2244165170556553	0.004533225945152631	P11142, P0DMV8, Q9UN37, E9PK54, P46459	2209	7	19253	6225506046692100	0.9998697708345075	0.0591120654702353	0.05508920271096077
P22314	Q07507			GOTERM_MF_DIRECT	GO:1990935~splicing factor binding	5	0.2244165170556553	0.004533225945152631	Q9BWJ5, O75533, Q15427, Q96PK6	2209	7	19253	6225506046692100	0.9998697708345075	0.0591120654702353	0.05508920271096077
P67870	Q08397			GOTERM_MF_DIRECT	GO:0120019~phosphatidylcholine transfer activity	5	0.2244165170556553	0.004533225945152631	Q00169, P22307, P55058, P55157	2209	7	19253	6225506046692100	0.9998697708345075	0.0591120654702353	0.05508920271096077
Q15393	Q0VDF9			GOTERM_MF_DIRECT	GO:0005080~protein kinase C binding	14	0.6283662477558348	0.0049203658253877975	P06756, P15924, Q6IBS0, O76003, P12931, Q01130, P63244, P61981, Q9UEY8, P04792, P29966, K7ELL7, Q96HC4, P21333	2209	52	19253	2346536894522400	0.9999394543861144	0.06373815993545114	0.05940046901043822
P68104	Q10472			GOTERM_MF_DIRECT	GO:0002162~dystroglycan binding	6	0.26929982046678635	0.005026913870518017	P18206, Q15149, Q7Z460, A0A494C0G5, Q14118, P11137	2209	11	19253	4754022799292150	0.9999509639727728	0.06440220602262688	0.060019323540640074
Q07955	Q10589			GOTERM_MF_DIRECT	GO:0030170~pyridoxal phosphate binding	15	0.6732495511669658	0.005037044046462436	Q6YP21, P06737, P11217, P11216, P35520, Q9Y617, P34897, O00764, P00505, P04181, P17174, O94903, O15269, P80404	2209	58	19253	2254062534147140	0.9999519372194716	0.06440220602262688	0.060019323540640074
P51571	Q12841			GOTERM_MF_DIRECT	GO:0046961~proton-transporting ATPase activity, rotational mechanism	9	0.4039497307001795	0.005297698625153015	Q93050, Q16864, O75348, P21281, P36543, P61421, P38606, Q9UI12, P06576	2209	25	19253	3.13766e+16	0.9999713081417977	0.06729786188984702	0.0627179159816502
O14579	Q12864			GOTERM_MF_DIRECT	GO:0120014~phospholipid transfer activity	4	0.17953321364452424	0.005508441398981248	P55058, P55157, Q9BSJ8	2209	4	19253	8715708465368940	0.9999810953735874	0.06952641740124409	0.06479480748160635
P20700	Q13057			GOTERM_MF_DIRECT	GO:0004722~protein serine/threonine phosphatase activity	15	0.6732495511669658	0.0059221148032051925	Q3ZCQ8, P35813, P30153, P36873, Q96HS1, O00743, P67775, Q8WVY7, Q9H2U2, Q96AG4, Q08209, P62140, P60510, O15355, P62136	2209	59	19253	2.21586e+16	0.9999916671815592	0.0742716181370129	0.06921707429223904
Q01518	Q13085			GOTERM_MF_DIRECT	GO:0061133~endopeptidase activator activity	7	0.3141831238779174	0.006526054260115395	Q96HF1, Q9UL46, Q92542, P61289, Q06323, O00487, Q9P0J0	2209	16	19253	3.81312e+16	0.9999974816670577	0.08081635747274978	0.07531641237302988
P00387	Q13131			GOTERM_MF_DIRECT	GO:0030021~extracellular matrix structural constituent conferring compression resistance	7	0.3141831238779174	0.006526054260115395	P16112, P10915, P21810, P51888, P07585, P13611, P98160	2209	16	19253	3.81312e+16	0.9999974816670577	0.08081635747274978	0.07531641237302988
O00159	Q13188			GOTERM_MF_DIRECT	GO:0016209~antioxidant activity	8	0.3590664272890485	0.007005894560581192	Q9BRX8, P32119, P02649, Q13162, Q06830, P04040, P30044, Q7LBC6	2209	21	19253	3320269891569120	0.9999990272658826	0.08568078502971657	0.07984979204140676
P07093	Q13190			GOTERM_MF_DIRECT	GO:0043024~ribosomal small subunit binding	8	0.3590664272890485	0.007005894560581192	P15531, P06748, P61221, Q13283, O00571, P41567, Q15056	2209	21	19253	3320269891569120	0.9999990272658826	0.08568078502971657	0.07984979204140676
P54886	Q13217			GOTERM_MF_DIRECT	GO:0003714~transcription corepressor activity	37	1660682226211840	0.007094921399970715	P09429, P06733, Q9UKL0, P27695, P0DMV8, O43251, Q15637, Q9HCD5, Q99471, O00422, Q01130, Q9NZU5, Q9BZK7, Q9Y230, P61201, O14744, P25685, Q13263, Q00839, Q13363, P80723, Q9UQ80, Q07021, P56545, O94776, Q8IX12, Q14839, P51858, Q96AQ6, Q96ST3, P35232, P52926, Q92785, Q99816, Q13573, O14776, Q13330	2209	207	19253	1.55788e+16	0.9999991846868531	0.08623395207742184	0.08036531338855717
P52907	Q13219			GOTERM_MF_DIRECT	GO:0098632~cell-cell adhesion mediator activity	10	0.4488330341113106	0.008109833044679049	Q12860, A0A7P0T8A7, Q9BX67, Q8WX93, Q02246, Q08722, P41217, Q0ZGT2, P35613, O60716, Q9Y639	2209	32	19253	2.72366e+16	0.999999891157445	0.09796479303664447	0.09129781372384083
P07814	Q13393			GOTERM_MF_DIRECT	GO:0051575~5'-deoxyribose-5-phosphate lyase activity	5	0.2244165170556553	0.008246551980343478	P06746, P13010, P12956, P52926, P17096	2209	8	19253	5447317790855590	0.9999999170296692	0.09840885363209884	0.09171165384200171
P62258	Q13416			GOTERM_MF_DIRECT	GO:0016812~hydrolase activity, acting on carbon-nitrogen (but not peptide) bonds, in cyclic amides	5	0.2244165170556553	0.008246551980343478	P27708, O14531, Q14195, Q14194, Q9BPU6	2209	8	19253	5447317790855590	0.9999999170296692	0.09840885363209884	0.09171165384200171
P11055	Q13547			GOTERM_MF_DIRECT	GO:0015078~proton transmembrane transporter activity	9	0.4039497307001795	0.008832210620895748	O75947, Q16864, O75964, P24539, P18859, P21281, P56385, P05141, P12235	2209	27	19253	2905236155122980	0.9999999740702986	0.10413546534457323	0.09704854185235748
Q9Y277	Q13637			GOTERM_MF_DIRECT	GO:0023026~MHC class II protein complex binding	9	0.4039497307001795	0.008832210620895748	P11142, A0A804F6T5, P07900, P14618, P60033, E9PK54, P61769, P62258, P08238, P05026, P50995	2209	27	19253	2905236155122980	0.9999999740702986	0.10413546534457323	0.09704854185235748
P26641	Q13753			GOTERM_MF_DIRECT	GO:0051787~misfolded protein binding	7	0.3141831238779174	0.009120743259163955	P11021, P0DMV8, Q9UBS4, Q8IXB1, Q99470, P46379, P10909	2209	17	19253	3588821132798970	0.9999999853839184	0.10689728260293944	0.09962240405098724
Q13838	Q14126			GOTERM_MF_DIRECT	GO:0070182~DNA polymerase binding	8	0.3590664272890485	0.009275222883676153	P09429, P22626, Q9BUH6, P07900, K7EJE8, Q15185, P08238, P12004	2209	22	19253	3.16935e+16	0.9999999892476075	0.10806457904117363	0.10071026030500438
Q7KZF4	Q14137			GOTERM_MF_DIRECT	GO:0001671~ATPase activator activity	9	0.4039497307001795	0.011147359799806808	P31689, O95433, O60884, Q8IXB1, P54709, Q5JTV8, P25685, P05026, Q99615	2209	28	19253	2.80148e+16	0.9999999997405367	0.1278481656911994	0.119147477929584
P55072	Q14192			GOTERM_MF_DIRECT	GO:0036121~double-stranded DNA helicase activity	13	0.5834829443447037	0.011168046977595884	P46063, Q14566, Q9Y265, P46100, P33992, P33993, Q14839, P33991, Q13283, P25205, Q9Y230, Q92900, P49736	2209	51	19253	2221651177446980	0.9999999997510075	0.1278481656911994	0.119147477929584
P15531	Q14344			GOTERM_MF_DIRECT	GO:1990518~single-stranded 3'-5' DNA helicase activity	13	0.5834829443447037	0.011168046977595884	P46063, Q14566, Q9Y265, P46100, P33992, P33993, Q14839, P33991, Q08211, Q13283, P25205, Q9Y230, P49736	2209	51	19253	2221651177446980	0.9999999997510075	0.1278481656911994	0.119147477929584
O00264	Q14392			GOTERM_MF_DIRECT	GO:0097110~scaffold protein binding	16	0.718132854578097	0.011891309598893209	P07602, P07900, P12956, Q15746, P15924, Q02750, P12931, P08670, Q99497, P17480, Q16543, P23634, P49841, P05783, P62258, P46108	2209	70	19253	1.99216e+16	0.9999999999410489	0.13534097456774988	0.12613036482063028
Q5TEC6	Q14517			GOTERM_MF_DIRECT	GO:0004602~glutathione peroxidase activity	8	0.3590664272890485	0.012038426011398125	P36969, Q9Y2Q3, O14880, Q96SL4, P28161, P30041, P09211, P07203	2209	23	19253	3.03155e+16	0.9999999999560292	0.13622793572668337	0.12695696397077907
Q8WXF1	Q14684			GOTERM_MF_DIRECT	GO:0031491~nucleosome binding	10	0.4488330341113106	0.01229645676463171	Q99733, Q7KZ85, Q5SSJ5, Q08945, O14497, O60264, P09874, Q9Y5B9, P18754, Q49A26	2209	34	19253	2563443666284980	0.9999999999737095	0.13701852630372166	0.12769375102454508
P35268	Q15018			GOTERM_MF_DIRECT	GO:0004579~dolichyl-diphosphooligosaccharide-protein glycotransferase activity	4	0.17953321364452424	0.012595405414410168	P04843, P04844, Q8TCJ2, P46977	2209	5	19253	6972566772295150	0.9999999999855144	0.13701852630372166	0.12769375102454508
Q6UVK1	Q15050			GOTERM_MF_DIRECT	GO:1905172~RISC complex binding	4	0.17953321364452424	0.012595405414410168	Q7KZF4, Q9HAV4, O75534, Q08211	2209	5	19253	6972566772295150	0.9999999999855144	0.13701852630372166	0.12769375102454508
Q6FI13	Q15428			GOTERM_MF_DIRECT	GO:0071987~WD40-repeat domain binding	4	0.17953321364452424	0.012595405414410168	Q99459, Q96K76, Q16531, P40227	2209	5	19253	6972566772295150	0.9999999999855144	0.13701852630372166	0.12769375102454508
P61006	Q15477			GOTERM_MF_DIRECT	GO:0044388~small protein activating enzyme binding	4	0.17953321364452424	0.012595405414410168	Q9UBT2, P63279, Q9UBE0, Q99497	2209	5	19253	6972566772295150	0.9999999999855144	0.13701852630372166	0.12769375102454508
Q14764	Q15836			GOTERM_MF_DIRECT	GO:0050421~nitrite reductase (NO-forming) activity	4	0.17953321364452424	0.012595405414410168	O43169, P35520, P00387	2209	5	19253	6972566772295150	0.9999999999855144	0.13701852630372166	0.12769375102454508
Q13509	Q15904			GOTERM_MF_DIRECT	GO:0004185~serine-type carboxypeptidase activity	4	0.17953321364452424	0.012595405414410168	Q9HB40, O75976, Q9H3G5, P42785	2209	5	19253	6972566772295150	0.9999999999855144	0.13701852630372166	0.12769375102454508
Q13148	Q16270			GOTERM_MF_DIRECT	GO:0030544~Hsp70 protein binding	13	0.5834829443447037	0.013042351323030107	P31689, P23396, P50502, P53602, P37198, O60884, Q8IXB1, Q07812, P06493, P46379, P02786, P25685, O75937	2209	52	19253	2178927116342230	0.9999999999940601	0.14110104261014442	0.13149843229538596
Q9NR12	Q16666			GOTERM_MF_DIRECT	GO:0030620~U2 snRNA binding	5	0.2244165170556553	0.013507454154913662	Q15435, Q6P2Q9, P09661, Q15393, P10155	2209	9	19253	4842060258538300	0.999999999997652	0.1453343018088798	0.13544359767358782
O75131	Q16706			GOTERM_MF_DIRECT	GO:0030234~enzyme regulator activity	9	0.4039497307001795	0.01388098197720767	Q15019, O43242, Q15435, P29992, O43865, Q99460, Q13200, Q9UI12, P50148	2209	29	19253	2704875040976560	0.9999999999988861	0.1485415951800103	0.13843261917486996
P50995	Q16762			GOTERM_MF_DIRECT	GO:0000166~nucleotide binding	25	1.12208e+16	0.014814860803317727	P53004, Q9NP81, P06737, Q9BY32, O75962, P28340, Q8NCW5, O95573, Q9P2R7, Q96CM8, P47897, P00367, Q9BX68, P55072, Q15046, Q9NVI7, P53597, P53396, P11217, Q9Y277, P51858, P12268, Q9HCE1, P05023, Q13153	2209	132	19253	1.6507e+16	0.9999999999998276	0.15767816714450056	0.14694740310317855
Q9Y266	Q16822			GOTERM_MF_DIRECT	GO:0043394~proteoglycan binding	6	0.26929982046678635	0.01623917189827903	P07858, P20908, P02458, O94813, P02751, P14543	2209	14	19253	3.7353e+16	0.99999999999999	0.1718580172140869	0.16016224560073614
Q01813	Q8TE57			GOTERM_MF_DIRECT	GO:0019887~protein kinase regulator activity	7	0.3141831238779174	0.016366783651340575	Q92616, P67870, P63000, P54619, Q16543, P08238, Q8WZ42	2209	19	19253	3.21105e+16	0.9999999999999922	0.1718580172140869	0.16016224560073614
O43396	Q53EP0			GOTERM_MF_DIRECT	GO:0042393~histone binding	34	1526032315978450	0.01640899300977569	P35659, Q12888, P49321, P55209, Q9BTT0, Q96P70, O95373, Q7KZ85, P42224, O60885, Q96T23, P39687, O14929, Q9BZK7, Q9Y294, O60264, Q15020, Q16576, P49736, Q49A26, P07954, Q92769, P06748, P46100, Q14839, Q09028, P16104, P18754, Q99733, Q8WXX5, Q08945, A0A0C4DFV9, Q92922, Q92688	2209	197	19253	1.50423e+16	0.9999999999999929	0.1718580172140869	0.16016224560073614
O75955	Q56VL3			GOTERM_MF_DIRECT	GO:0140297~DNA-binding transcription factor binding	30	1.3465e+16	0.017254284524137936	P09429, P26583, P23396, O43251, P30626, P25490, P29692, P62195, Q2TAM5, Q00577, O60341, P63104, P40424, P45973, Q13363, P40763, P56545, P06748, P27361, P35222, O75475, P51610, E9PL71, P53999, Q96AQ6, Q86X55, O60216, Q99497, Q96QR8, P21333, P06730	2209	169	19253	1.54717e+16	0.9999999999999987	0.17975495358744759	0.16752175715234452
O75390	Q58EX2			GOTERM_MF_DIRECT	GO:0019905~syntaxin binding	12	0.5385996409335727	0.01795597514324146	P40222, O00161, Q8WVM8, P61764, P49755, O00186, O15400, Q08379, Q9BVK6, P63027, Q99747, P54920	2209	48	19253	2.17893e+16	0.9999999999999997	0.18608060556338124	0.17341691783077934
P47985	Q5H9U9			GOTERM_MF_DIRECT	GO:0005509~calcium ion binding	104	466786355475763	0.020303366363363967	Q15811, P04632, Q96A33, P19174, Q96A32, P16615, Q9UPN3, B1AHL2, Q9Y4K0, Q96D15, P04083, Q9UJS0, P46940, P98160, P07355, A0A0D9SF54, P60903, Q12797, P05976, P12829, O95202, P12429, Q9UBC2, Q5T0I0, P43304, P16112, O14958, P21817, Q9Y680, O14950, Q9BSJ8, Q13813, P30626, P13693, O75093, P23368, Q14112, P55291, Q8WZ42, P61601, P02585, F5GXS2, P29401, P05556, Q14118, O95460, P13611, P14543, P17655, O43…	2209	739	19253	1.22657e+16	1.0	0.20589126782333028	0.19187936843870546
Q8IVL6	Q5JTH9			GOTERM_MF_DIRECT	GO:1990259~histone H2AQ104 methyltransferase activity	5	0.2244165170556553	0.02049501701034674	P22087, Q99873, A6NHQ2, O14744, Q86X55	2209	10	19253	4357854232684470	1.0	0.20589126782333028	0.19187936843870546
O75489	Q5JTZ9			GOTERM_MF_DIRECT	GO:0016810~hydrolase activity, acting on carbon-nitrogen (but not peptide) bonds	5	0.2244165170556553	0.02049501701034674	P27708, O14531, Q14195, Q14194, Q9BPU6	2209	10	19253	4357854232684470	1.0	0.20589126782333028	0.19187936843870546
P28331	Q7Z7A1			GOTERM_MF_DIRECT	GO:1905394~retromer complex binding	5	0.2244165170556553	0.02049501701034674	P11717, Q99523, P20645, O60493, P51149	2209	10	19253	4357854232684470	1.0	0.20589126782333028	0.19187936843870546
P35580	Q96MM6			GOTERM_MF_DIRECT	GO:0098505~G-rich strand telomeric DNA binding	5	0.2244165170556553	0.02049501701034674	Q9NYB0, P22626, P27694, P15927, P09651	2209	10	19253	4357854232684470	1.0	0.20589126782333028	0.19187936843870546
P37802	Q5MNZ6			GOTERM_MF_DIRECT	GO:0002151~G-quadruplex RNA binding	5	0.2244165170556553	0.02049501701034674	Q06787, Q12849, Q9H9Z2	2209	10	19253	4357854232684470	1.0	0.20589126782333028	0.19187936843870546
P46459	Q5SY16			GOTERM_MF_DIRECT	GO:0005504~fatty acid binding	9	0.4039497307001795	0.020757887625323407	Q01469, P29762, O15540, P29373, P28161, P11766, P09211, A0A0A0MTB9, Q15067	2209	31	19253	2.53037e+16	1.0	0.2060480813978265	0.19202551008888347
P46783	Q5T0D9			GOTERM_MF_DIRECT	GO:0000993~RNA polymerase II complex binding	9	0.4039497307001795	0.020757887625323407	Q96P16, Q5BKZ1, Q8N163, Q9Y224, Q6IA86, Q9NQG5, Q8N7H5, Q00839, Q08211	2209	31	19253	2.53037e+16	1.0	0.2060480813978265	0.19202551008888347
O00410	Q9H583			GOTERM_MF_DIRECT	GO:0046332~SMAD binding	12	0.5385996409335727	0.020824564854325784	P02461, P17844, Q96AC1, P25490, P52926, Q00577, P08123, P35222, Q96QR8, Q13573, O95373, P21333	2209	49	19253	2.13446e+16	1.0	0.2060480813978265	0.19202551008888347
Q9Y4L1	Q5T447			GOTERM_MF_DIRECT	GO:0017075~syntaxin-1 binding	7	0.3141831238779174	0.021163064118524245	O00161, P60880, P61764, O00186, P63027, P46459	2209	20	19253	3050497962879130	1.0	0.2083503662468712	0.19417111328745995
Q07960	Q5T4K2			GOTERM_MF_DIRECT	GO:0051219~phosphoprotein binding	10	0.4488330341113106	0.0213246650972338	P11717, Q9Y4P3, P31946, P11171, P43034, P12931, K7ELL7, P62258, Q9Y2W1, Q02790	2209	37	19253	2355596882532140	1.0	0.20889684366394703	0.19468040026579117
Q9UKV3	Q9BRT2			GOTERM_MF_DIRECT	GO:0017111~ribonucleoside triphosphate phosphatase activity	6	0.26929982046678635	0.02210294812822955	P61221, Q9BSD7, O00571, P33991, Q08211	2209	15	19253	3.48628e+16	1.0	0.21544903398259396	0.20078668225396645
P05026	Q96BI3			GOTERM_MF_DIRECT	GO:0043008~ATP-dependent protein binding	4	0.17953321364452424	0.023053905667158862	Q9H3Z4, Q9UBE0, Q13838, P08238	2209	6	19253	5810472310245960	1.0	0.22035504979920292	0.20535881989920637
P50502	Q5TCU3			GOTERM_MF_DIRECT	GO:0019784~deNEDDylase activity	4	0.17953321364452424	0.023053905667158862	Q9BT78, P15374, Q96FW1, Q92905	2209	6	19253	5810472310245960	1.0	0.22035504979920292	0.20535881989920637
A6NHL2	Q5U5Q3			GOTERM_MF_DIRECT	GO:0015288~porin activity	4	0.17953321364452424	0.023053905667158862	Q9Y277, P45880, O96008, P21796, P16435	2209	6	19253	5810472310245960	1.0	0.22035504979920292	0.20535881989920637
P00505	Q5VSL9			GOTERM_MF_DIRECT	GO:0034604~pyruvate dehydrogenase (NAD+) activity	4	0.17953321364452424	0.023053905667158862	P08559, P10515, P11177, P09622	2209	6	19253	5810472310245960	1.0	0.22035504979920292	0.20535881989920637
O43143	Q5VTR2			GOTERM_MF_DIRECT	GO:0061749~forked DNA-dependent helicase activity	12	0.5385996409335727	0.024016366717278456	P46063, Q14566, Q9Y265, P46100, Q13283, P33992, P33993, Q14839, P25205, Q9Y230, P33991, P49736	2209	50	19253	2091770031688540	1.0	0.22844553655227673	0.21289870978843461
Q9UQE7	Q66K14			GOTERM_MF_DIRECT	GO:0030371~translation repressor activity	7	0.3141831238779174	0.026825931941067443	Q5PRF9, Q06787, Q8NC51, Q7L576, Q14011	2209	21	19253	2905236155122980	1.0	0.25272851670795116	0.2355291153677453
Q9NX40	Q8WVM7			GOTERM_MF_DIRECT	GO:0051010~microtubule plus-end binding	7	0.3141831238779174	0.026825931941067443	Q99426, Q7Z460, Q14008, H0YFY6, Q9UDT6, Q15691, P43034, Q14980	2209	21	19253	2905236155122980	1.0	0.25272851670795116	0.2355291153677453
Q00610	Q68E01			GOTERM_MF_DIRECT	GO:0016301~kinase activity	37	1660682226211840	0.027521506232464	P14618, O75569, O75962, Q9BRR6, O75147, P12277, P13861, P15531, A0A804F6T5, Q96T60, Q00535, P60891, P21127, P63104, O14964, Q53H12, Q9Y478, P27144, P31749, Q15746, P0DP25, O95163, P10644, P23919, Q9UHA4, Q7L7X3, O14936, P68400, P67870, Q7L9L4, P06493, P00533, P49841, Q13177, Q13232, P29317, K7ELL7, Q9ULX6	2209	227	19253	1.42062e+16	1.0	0.2570865876546751	0.2395905984491259
P62805	Q68EM7			GOTERM_MF_DIRECT	GO:0009378~four-way junction helicase activity	12	0.5385996409335727	0.02754965464455889	P46063, Q14566, Q9Y265, P46100, Q13283, P33992, P33993, Q14839, P25205, Q9Y230, P33991, P49736	2209	51	19253	2.05075e+16	1.0	0.2570865876546751	0.2395905984491259
P14625	Q6AZY7			GOTERM_MF_DIRECT	GO:0008320~protein transmembrane transporter activity	8	0.3590664272890485	0.02905531744138622	Q9NS69, P61619, Q9UGP8, O96008, O94826, P49755, Q15388	2209	27	19253	2582432137887090	1.0	0.2674005289591145	0.24920262602334944
P43243	Q6EMK4			GOTERM_MF_DIRECT	GO:0004129~cytochrome-c oxidase activity	6	0.26929982046678635	0.02918335443041086	P10606, P13073, P00403, P00167, P20674	2209	16	19253	3.26839e+16	1.0	0.2674005289591145	0.24920262602334944
P06576	Q6KF10			GOTERM_MF_DIRECT	GO:0008235~metalloexopeptidase activity	5	0.2244165170556553	0.02933393309048691	Q9NY33, P28838, P50579, Q9H4A4, Q9NZ08	2209	11	19253	3961685666076790	1.0	0.2674005289591145	0.24920262602334944
Q8N163	Q6NUQ4			GOTERM_MF_DIRECT	GO:0008046~axon guidance receptor activity	5	0.2244165170556553	0.02933393309048691	P54753, P29323, Q13308, Q9UBF9, P32004	2209	11	19253	3961685666076790	1.0	0.2674005289591145	0.24920262602334944
P63104	Q6STE5			GOTERM_MF_DIRECT	GO:0003906~DNA-(apurinic or apyrimidinic site) endonuclease activity	5	0.2244165170556553	0.02933393309048691	P06746, P27695, P23396, P52926, P17096	2209	11	19253	3961685666076790	1.0	0.2674005289591145	0.24920262602334944
P63010	Q6UW63			GOTERM_MF_DIRECT	GO:0000149~SNARE binding	14	0.6283662477558348	0.03136795694823189	A2RRP1, P53992, O95487, Q86Y82, O94855, O95486, P54920, Q13492, P61764, P60520, O15400, P63027, P46459	2209	65	19253	1.87723e+16	1.0	0.28462445728603036	0.2652543824885047
Q99536	Q6UWY5			GOTERM_MF_DIRECT	GO:0004386~helicase activity	19	0.8527827648114902	0.031714597856990906	O43143, P46100, O75643, P26196, Q9NR30, O00571, Q13838, Q08211, Q9NUU7, Q9NVP1, P17844, P42285, Q92841, O60264, Q92499, Q14240, Q92900, P60842	2209	99	19253	1.67271e+16	1.0	0.28644973935970225	0.26695544526412074
Q9UNF1	Q6UXK5			GOTERM_MF_DIRECT	GO:0030515~snoRNA binding	7	0.3141831238779174	0.03340744783808797	Q9NZJ9, Q9Y2X3, Q9NR30, Q8TEX9, O00567, Q9BRJ7, Q9UKK9	2209	22	19253	2773179966253750	1.0	0.29764373209590594	0.2773876325017712
P48449	Q6WRI0			GOTERM_MF_DIRECT	GO:0070034~telomerase RNA binding	7	0.3141831238779174	0.03340744783808797	O60832, Q9NY12, Q9NX24, G3V4C1, P14678, P62318, Q00839	2209	22	19253	2773179966253750	1.0	0.29764373209590594	0.2773876325017712
Q06830	Q6Y288			GOTERM_MF_DIRECT	GO:0031418~L-ascorbic acid binding	7	0.3141831238779174	0.03340744783808797	O60568, O00469, O15460, Q32P28, Q02809, Q8IVL6, P13674	2209	22	19253	2773179966253750	1.0	0.29764373209590594	0.2773876325017712
O60313	Q6ZMP0			GOTERM_MF_DIRECT	GO:0043130~ubiquitin binding	19	0.8527827648114902	0.0346789570887729	Q9H0E2, Q96CS3, P09936, Q8TAT6, O43684, Q96FW1, Q04323, P54727, P78406, P37198, P15374, P61088, Q9UNZ2, Q99816, Q92783, P45974, P04792, O14964	2209	100	19253	1.65598e+16	1.0	0.30184047319404694	0.2812987650132433
Q6NUK1	Q6ZN40			GOTERM_MF_DIRECT	GO:0051536~iron-sulfur cluster binding	8	0.3590664272890485	0.03502463665615225	Q99798, Q6FI81, P23396, P28331, Q06203, O76003, P21399, P80404	2209	28	19253	2.4902e+16	1.0	0.30184047319404694	0.2812987650132433
P21796	Q9Y3L3			GOTERM_MF_DIRECT	GO:0050839~cell adhesion molecule binding	14	0.6283662477558348	0.03510670174024391	P05556, P78310, P14923, O00560, Q06124, P13612, Q9Y639, P15311, P16870, P35241, Q92692, Q15582, Q9BY67, P26038	2209	66	19253	184878664416917	1.0	0.30184047319404694	0.2812987650132433
P31943	Q6ZXV5			GOTERM_MF_DIRECT	GO:0008242~omega peptidase activity	3	0.13464991023339318	0.036427972300495076	P09936, P13798, Q92820	2209	3	19253	8715708465368940	1.0	0.30184047319404694	0.2812987650132433
Q6UB35	Q709C8			GOTERM_MF_DIRECT	GO:0031220~maltodextrin phosphorylase activity	3	0.13464991023339318	0.036427972300495076	P06737, P11217, P11216	2209	3	19253	8715708465368940	1.0	0.30184047319404694	0.2812987650132433
Q96QK1	Q76M96			GOTERM_MF_DIRECT	GO:0003872~6-phosphofructokinase activity	3	0.13464991023339318	0.036427972300495076	P17858, P08237, Q01813	2209	3	19253	8715708465368940	1.0	0.30184047319404694	0.2812987650132433
P19338	Q7L190			GOTERM_MF_DIRECT	GO:0008475~procollagen-lysine 5-dioxygenase activity	3	0.13464991023339318	0.036427972300495076	O60568, O00469, Q02809	2209	3	19253	8715708465368940	1.0	0.30184047319404694	0.2812987650132433
Q15233	Q7L5D6			GOTERM_MF_DIRECT	GO:0050633~acetyl-CoA C-myristoyltransferase activity	3	0.13464991023339318	0.036427972300495076	P22307, P09110, P55084	2209	3	19253	8715708465368940	1.0	0.30184047319404694	0.2812987650132433
P11142	Q7Z2T5			GOTERM_MF_DIRECT	GO:0030942~endoplasmic reticulum signal peptide binding	3	0.13464991023339318	0.036427972300495076	Q9UHB9, P61011, P37108	2209	3	19253	8715708465368940	1.0	0.30184047319404694	0.2812987650132433
O95865	Q86UL3			GOTERM_MF_DIRECT	GO:0008184~glycogen phosphorylase activity	3	0.13464991023339318	0.036427972300495076	P06737, P11217, P11216	2209	3	19253	8715708465368940	1.0	0.30184047319404694	0.2812987650132433
Q92542	Q86UV5			GOTERM_MF_DIRECT	GO:0004300~enoyl-CoA hydratase activity	4	0.17953321364452424	0.036944415459504984	P40939, P30084, P55084, P51659	2209	7	19253	4980404837353680	1.0	0.30184047319404694	0.2812987650132433
P12956	Q86WA6			GOTERM_MF_DIRECT	GO:0004691~cAMP-dependent protein kinase activity	4	0.17953321364452424	0.036944415459504984	P17612, P54619, P22612	2209	7	19253	4980404837353680	1.0	0.30184047319404694	0.2812987650132433
O43242	Q8IUD2			GOTERM_MF_DIRECT	GO:0043273~CTPase activity	4	0.17953321364452424	0.036944415459504984	P61221, Q9BSD7, O00571	2209	7	19253	4980404837353680	1.0	0.30184047319404694	0.2812987650132433
P62316	Q8IWA0			GOTERM_MF_DIRECT	GO:0141069~receptor ligand inhibitor activity	4	0.17953321364452424	0.036944415459504984	Q14766, P17931, P18065, P08238	2209	7	19253	4980404837353680	1.0	0.30184047319404694	0.2812987650132433
P05023	Q8IWE2			GOTERM_MF_DIRECT	GO:0099122~RNA polymerase II C-terminal domain binding	4	0.17953321364452424	0.036944415459504984	O60885, Q96P16, Q9NQG5, Q00839	2209	7	19253	4980404837353680	1.0	0.30184047319404694	0.2812987650132433
Q9H4M9	Q8IWU5			GOTERM_MF_DIRECT	GO:0030911~TPR domain binding	4	0.17953321364452424	0.036944415459504984	O76094, P07900, P08238, Q92930	2209	7	19253	4980404837353680	1.0	0.30184047319404694	0.2812987650132433
P07437	Q8IXM3			GOTERM_MF_DIRECT	GO:0015036~disulfide oxidoreductase activity	4	0.17953321364452424	0.036944415459504984	O43396, Q8IXB1, Q9H3N1, P30101	2209	7	19253	4980404837353680	1.0	0.30184047319404694	0.2812987650132433
K7ELL7	Q8IY81			GOTERM_MF_DIRECT	GO:0044390~ubiquitin-like protein conjugating enzyme binding	4	0.17953321364452424	0.036944415459504984	Q9UBT2, P23396, Q99497, O14776	2209	7	19253	4980404837353680	1.0	0.30184047319404694	0.2812987650132433
P49327	Q8IYU8			GOTERM_MF_DIRECT	GO:0008641~ubiquitin-like modifier activating enzyme activity	4	0.17953321364452424	0.036944415459504984	Q9UBT2, Q13564, Q9UBE0, P22314	2209	7	19253	4980404837353680	1.0	0.30184047319404694	0.2812987650132433
Q32P28	Q8N3C0			GOTERM_MF_DIRECT	GO:0030547~signaling receptor inhibitor activity	4	0.17953321364452424	0.036944415459504984	P17931, P18065, P62942	2209	7	19253	4980404837353680	1.0	0.30184047319404694	0.2812987650132433
P62277	Q8N3V7			GOTERM_MF_DIRECT	GO:0016747~acyltransferase activity, transferring groups other than amino-acyl groups	6	0.26929982046678635	0.03754277575281657	P22307, Q9BWD1, P09110, P55084, P24752, Q9GZZ1	2209	17	19253	3076132399541980	1.0	0.3054616754433712	0.2846735268860265
Q96S97	Q8N3Z0			GOTERM_MF_DIRECT	GO:0034452~dynactin binding	5	0.2244165170556553	0.04009536624389002	A0A7P0T936, Q9UNH7, P43034, Q9Y5X3, P49841	2209	12	19253	3631545193903720	1.0	0.32355645956647316	0.3015368731866319
Q99798	Q8N4Q0			GOTERM_MF_DIRECT	GO:0002161~aminoacyl-tRNA editing activity	5	0.2244165170556553	0.04009536624389002	P26640, Q9P2J5, P41252, P49588, Q9NSE4	2209	12	19253	3631545193903720	1.0	0.32355645956647316	0.3015368731866319
P30050	Q8N556			GOTERM_MF_DIRECT	GO:0005158~insulin receptor binding	7	0.3141831238779174	0.0409494555399551	Q9BX66, P18031, Q06124, P12931, Q13596, P05067, O60749	2209	23	19253	2652606924242720	1.0	0.3264351334338931	0.30421963933529395
P25398	Q8N5M9			GOTERM_MF_DIRECT	GO:0031683~G-protein beta/gamma-subunit complex binding	7	0.3141831238779174	0.0409494555399551	P63096, P04899, P29992, P09471, P41208, P08754, P50148	2209	23	19253	2652606924242720	1.0	0.3264351334338931	0.30421963933529395
P53992	Q8N5N7			GOTERM_MF_DIRECT	GO:0008134~transcription factor binding	7	0.3141831238779174	0.0409494555399551	Q07021, P26583, P63279, Q12800, P62195, O00571	2209	23	19253	2652606924242720	1.0	0.3264351334338931	0.30421963933529395
P49841	Q8N608			GOTERM_MF_DIRECT	GO:0042162~telomeric DNA binding	8	0.3590664272890485	0.04175216314448241	P19338, Q9NYB0, Q14103, P13010, P12956, Q12888, P15927, Q92900	2209	29	19253	2.40433e+16	1.0	0.3314919727076043	0.30893233616985977
Q12931	Q8N6R0			GOTERM_MF_DIRECT	GO:0051539~4 iron, 4 sulfur cluster binding	11	0.49371633752244165	0.043020245116122915	O00217, O75306, Q99798, Q6FI81, P61221, P28331, P28340, Q16134, Q06203, P49821, P21399	2209	48	19253	199734985664705	1.0	0.34018820334797595	0.31703674613688976
O00487	Q8NBJ4			GOTERM_MF_DIRECT	GO:0035591~signaling adaptor activity	16	0.718132854578097	0.044848118355803934	Q14444, Q07666, Q7Z434, Q06787, O00571, O00499, P13473, P46109, P63244, Q14160, P62258, P46108, P40763	2209	82	19253	1.70063e+16	1.0	0.3532237801703118	0.32918518873160085
Q9Y383	Q8NBN7			GOTERM_MF_DIRECT	GO:0003730~mRNA 3'-UTR binding	39	1.75045e+16	0.04509423148444222	O00425, P35637, Q92879, P11940, Q06787, Q96EP5, P62081, Q15717, Q9Y6M1, Q96PU8, P17844, Q9NX24, P42704, Q9Y2V2, O95319, P48643, P09651, P26378, Q00839, Q14011, Q14671, Q15287, Q13148, P51991, Q92804, Q9NZI8, G3V4C1, Q01085, P16989, Q8NC51, Q08257, P51114, P51116, P22626, Q9BWF3, Q92841, P46777	2209	251	19253	1.35423e+16	1.0	0.35374717845763637	0.3296729672268983
Q7Z3B4	Q8NBQ5			GOTERM_MF_DIRECT	GO:0101005~deubiquitinase activity	6	0.26929982046678635	0.04722239248538893	P54578, Q96K76, P45974, Q93009, Q93008	2209	18	19253	2905236155122980	1.0	0.36492344948017436	0.34008863879945145
P68036	Q8NC54			GOTERM_MF_DIRECT	GO:0000400~four-way junction DNA binding	6	0.26929982046678635	0.04722239248538893	P09429, P26583, P25490, O15347, P43246, P52701	2209	18	19253	2905236155122980	1.0	0.36492344948017436	0.34008863879945145
P13667	Q8NDT2			GOTERM_MF_DIRECT	GO:0034185~apolipoprotein binding	6	0.26929982046678635	0.04722239248538893	A0A7P0T936, P55157, Q07954, P05067, P10809	2209	18	19253	2905236155122980	1.0	0.36492344948017436	0.34008863879945145
P27708	Q8NFV4			GOTERM_MF_DIRECT	GO:0008289~lipid binding	34	1526032315978450	0.04726027405659952	E5RK69, O75208, O15540, O00429, Q9UNF0, Q00341, A0A0A0MTB9, Q01469, P60033, Q99961, P02649, P04083, Q9Y371, P55072, P22059, Q13148, O94973, Q9UKS6, P29762, P55157, P55058, O75477, O00499, Q9BZF1, Q00169, P22307, Q9Y3D6, O60313, P60880, Q07812, Q8N0X7, Q9UNZ2, P08133, Q9BSJ8	2209	214	19253	1.38474e+16	1.0	0.36492344948017436	0.34008863879945145
Q15691	Q8NG11			GOTERM_MF_DIRECT	GO:0051059~NF-kappaB binding	9	0.4039497307001795	0.047743093197364916	Q86UE4, Q92769, P06748, Q2TAM5, Q99829, Q96JB5, P49841, P60900, P09525	2209	36	19253	2.17893e+16	1.0	0.367211525412545	0.3422210000670493
P60903	Q8NI22			GOTERM_MF_DIRECT	GO:0043539~protein serine/threonine kinase activator activity	14	0.6283662477558348	0.04821402941737597	Q92616, Q96AC1, Q9Y376, P0DP25, P18075, Q7L9L4, O00571, P46940, Q02750, Q15382, Q7L7X3, P55107	2209	69	19253	1768404616161810	1.0	0.36939075456347586	0.3442519221046106
Q9UN86	Q8NI27			GOTERM_MF_DIRECT	GO:0031210~phosphatidylcholine binding	8	0.3590664272890485	0.04926351177311747	Q00169, P55058, Q14108, P45880, P49585, O43633, Q9BSJ8, P21796, P16435	2209	30	19253	2.32419e+16	1.0	0.3745168134411903	0.34902912781339984
P11586	Q8TAD8			GOTERM_MF_DIRECT	GO:0001968~fibronectin binding	8	0.3590664272890485	0.04926351177311747	Q96HF1, P24593, P05556, P06756, P58215, P13612, B1AHL2, Q53GQ0	2209	30	19253	2.32419e+16	1.0	0.3745168134411903	0.34902912781339984
Q15417	Q8TAL6			GOTERM_MF_DIRECT	GO:0015485~cholesterol binding	12	0.5385996409335727	0.05090954229204908	E5RK69, Q14108, P45880, O75477, P16435, Q9BZF1, P22307, P60033, Q5BJF2, P08133, O94905, P21796, O15118	2209	56	19253	1.86765e+16	1.0	0.38554187989632555	0.35930388502273103
P04844	Q8TB61			GOTERM_MF_DIRECT	GO:0016627~oxidoreductase activity, acting on the CH-CH group of donors	5	0.2244165170556553	0.05280035639521358	P26440, Q9H845, Q9NZ01, P49748, P11310	2209	13	19253	335219556360344	1.0	0.3923166103478322	0.3656175622083657
P48444	Q8TDD1			GOTERM_MF_DIRECT	GO:0042805~actinin binding	5	0.2244165170556553	0.05280035639521358	P21291, Q16527, Q2TAM5, Q96HC4, Q8WZ42	2209	13	19253	335219556360344	1.0	0.3923166103478322	0.3656175622083657
D6R938	Q8TDN6			GOTERM_MF_DIRECT	GO:0000339~RNA cap binding	5	0.2244165170556553	0.05280035639521358	P52298, Q09161, O43432, P60842, P06730	2209	13	19253	335219556360344	1.0	0.3923166103478322	0.3656175622083657
Q9Y639	Q8TDX7			GOTERM_MF_DIRECT	GO:0019209~kinase activator activity	5	0.2244165170556553	0.05280035639521358	P49792, P68104, Q7L9L4, Q9UHA4	2209	13	19253	335219556360344	1.0	0.3923166103478322	0.3656175622083657
Q16891	Q8TDY8			GOTERM_MF_DIRECT	GO:0008276~protein methyltransferase activity	5	0.2244165170556553	0.05280035639521358	Q8NCA5, Q99873, Q9UI30, Q86X55, Q52LJ0	2209	13	19253	335219556360344	1.0	0.3923166103478322	0.3656175622083657
P08754	Q8TEM1			GOTERM_MF_DIRECT	GO:0043237~laminin-1 binding	4	0.17953321364452424	0.054163133543926205	Q92626, Q14118, O94813, P14543	2209	8	19253	4357854232684470	1.0	0.39645802954643383	0.36947713774388324
Q9P035	Q8TEQ6			GOTERM_MF_DIRECT	GO:0160072~ubiquitin ligase complex scaffold activity	4	0.17953321364452424	0.054163133543926205	Q93034, Q13618, P63208, Q16531	2209	8	19253	4357854232684470	1.0	0.39645802954643383	0.36947713774388324
Q99471	Q8TER5			GOTERM_MF_DIRECT	GO:0030619~U1 snRNA binding	4	0.17953321364452424	0.054163133543926205	P09234, Q6P2Q9, P09012, P08621	2209	8	19253	4357854232684470	1.0	0.39645802954643383	0.36947713774388324
P28161	Q8WTT2			GOTERM_MF_DIRECT	GO:0016651~oxidoreductase activity, acting on NAD(P)H	4	0.17953321364452424	0.054163133543926205	O00217, O95831, O75306, P28331	2209	8	19253	4357854232684470	1.0	0.39645802954643383	0.36947713774388324
P54577	Q8WUH6			GOTERM_MF_DIRECT	GO:0008233~peptidase activity	18	0.807899461400359	0.0576294023881531	P07339, Q15005, P12955, P07858, O43464, P28074, P35998, P13497, Q8TCT9, P15374, Q99497, O14773, P09960, Q16740, P28838, P07384, P05067, P67812	2209	99	19253	1.58467e+16	1.0	0.41958694091369864	0.3910320145132743
P49748	Q8WUN7			GOTERM_MF_DIRECT	GO:0042826~histone deacetylase binding	22	0.9874326750448833	0.05781004637709147	P0DMV8, Q14103, P07900, Q92769, P31946, O94776, Q14839, P10412, Q09028, P16401, O43809, P35232, Q2TAM5, P52292, P62258, P45973, P08238, P09874, Q9ULX6, P23246, Q13330	2209	128	19253	1.49801e+16	1.0	0.41958694091369864	0.3910320145132743
Q32Q12	Q8WW59			GOTERM_MF_DIRECT	GO:0070063~RNA polymerase binding	6	0.26929982046678635	0.058242252784093104	P23284, Q86U42, O00499, O14776, Q08211, Q92688	2209	19	19253	2.75233e+16	1.0	0.41958694091369864	0.3910320145132743
P51970	Q8WZ64			GOTERM_MF_DIRECT	GO:0008301~DNA binding, bending	6	0.26929982046678635	0.058242252784093104	P09429, P26583, P52926, P17096, O15347, P11387	2209	19	19253	2.75233e+16	1.0	0.41958694091369864	0.3910320145132743
P17066	Q92947			GOTERM_MF_DIRECT	GO:0001540~amyloid-beta binding	16	0.718132854578097	0.058659144575773786	P30533, P29323, P13637, O00264, Q9NQX7, Q99471, O60925, Q07954, P02649, Q13492, O15212, P02511, P61758, P98160, Q9UHV9, P10909	2209	85	19253	1.6406e+16	1.0	0.41958694091369864	0.3910320145132743
P55786	Q969G5			GOTERM_MF_DIRECT	GO:0017022~myosin binding	7	0.3141831238779174	0.05902772099192206	Q00872, P60880, O14908, P68133, P68032, Q05682, P11233	2209	25	19253	2.4404e+16	1.0	0.41958694091369864	0.3910320145132743
Q02790	Q969S3			GOTERM_MF_DIRECT	GO:0044389~ubiquitin-like protein ligase binding	7	0.3141831238779174	0.05902772099192206	P42224, Q96HY6, Q96JB5, Q92783, P61956, P55072, O14964	2209	25	19253	2.4404e+16	1.0	0.41958694091369864	0.3910320145132743
O95782	Q96A65			GOTERM_MF_DIRECT	GO:0005539~glycosaminoglycan binding	7	0.3141831238779174	0.05902772099192206	P15586, P07093, P21810, Q8TB73, Q9UBQ6, P07585, P13611	2209	25	19253	2.4404e+16	1.0	0.41958694091369864	0.3910320145132743
P13674	Q96BJ3			GOTERM_MF_DIRECT	GO:0140311~protein sequestering activity	9	0.4039497307001795	0.06299021791954816	P31946, P61981, P30626, O00560, P63104, P62258, O60716, P40763, P21333	2209	38	19253	2.06425e+16	1.0	0.4461429463438501	0.4157807549725571
P32322	Q96CG8			GOTERM_MF_DIRECT	GO:0031014~troponin T binding	3	0.13464991023339318	0.06734750319889349	P13805, P48788, P63316	2209	4	19253	6536781349026700	1.0	0.4500321717092438	0.41940529968840146
P07737	Q96CV9			GOTERM_MF_DIRECT	GO:0035605~peptidyl-cysteine S-nitrosylase activity	3	0.13464991023339318	0.06734750319889349	P04406, P30043	2209	4	19253	6536781349026700	1.0	0.4500321717092438	0.41940529968840146
Q969H8	Q96DV4			GOTERM_MF_DIRECT	GO:0030060~L-malate dehydrogenase (NAD+) activity	3	0.13464991023339318	0.06734750319889349	O43175, P40926, P40925	2209	4	19253	6536781349026700	1.0	0.4500321717092438	0.41940529968840146
Q13200	Q96EY8			GOTERM_MF_DIRECT	GO:0034513~box H/ACA snoRNA binding	3	0.13464991023339318	0.06734750319889349	O60832, Q9NY12, Q9NX24	2209	4	19253	6536781349026700	1.0	0.4500321717092438	0.41940529968840146
P62910	Q96FQ6			GOTERM_MF_DIRECT	GO:0031013~troponin I binding	3	0.13464991023339318	0.06734750319889349	P45378, P45379, P63316	2209	4	19253	6536781349026700	1.0	0.4500321717092438	0.41940529968840146
Q96KP4	Q96G03			GOTERM_MF_DIRECT	GO:0019834~phospholipase A2 inhibitor activity	3	0.13464991023339318	0.06734750319889349	P12429, P04083, P07355	2209	4	19253	6536781349026700	1.0	0.4500321717092438	0.41940529968840146
Q9UBG0	Q96H20			GOTERM_MF_DIRECT	GO:0062153~C5-methylcytidine-containing RNA reader activity	3	0.13464991023339318	0.06734750319889349	Q07021, P67809, Q86V81	2209	4	19253	6536781349026700	1.0	0.4500321717092438	0.41940529968840146
P13639	Q96HR9			GOTERM_MF_DIRECT	GO:0005048~signal sequence binding	3	0.13464991023339318	0.06734750319889349	P61619, P63010	2209	4	19253	6536781349026700	1.0	0.4500321717092438	0.41940529968840146
P25789	Q96HW7			GOTERM_MF_DIRECT	GO:0047931~glucosamine kinase activity	3	0.13464991023339318	0.06734750319889349	P19367, P52789	2209	4	19253	6536781349026700	1.0	0.4500321717092438	0.41940529968840146
Q7L576	Q96J84			GOTERM_MF_DIRECT	GO:1904121~phosphatidylethanolamine transfer activity	3	0.13464991023339318	0.06734750319889349	P55058, P55157	2209	4	19253	6536781349026700	1.0	0.4500321717092438	0.41940529968840146
P38159	Q96JB6			GOTERM_MF_DIRECT	GO:0016668~oxidoreductase activity, acting on a sulfur group of donors, NAD(P) as acceptor	3	0.13464991023339318	0.06734750319889349	P00390, Q16881, P09622	2209	4	19253	6536781349026700	1.0	0.4500321717092438	0.41940529968840146
P62854	Q96JJ7			GOTERM_MF_DIRECT	GO:0004826~phenylalanine-tRNA ligase activity	3	0.13464991023339318	0.06734750319889349	Q9NSD9, Q8N1G4, Q9Y285	2209	4	19253	6536781349026700	1.0	0.4500321717092438	0.41940529968840146
Q9NSD9	Q96LJ7			GOTERM_MF_DIRECT	GO:0099103~channel activator activity	3	0.13464991023339318	0.06734750319889349	P17612, O14745	2209	4	19253	6536781349026700	1.0	0.4500321717092438	0.41940529968840146
P08123	Q96N66			GOTERM_MF_DIRECT	GO:0034236~protein kinase A catalytic subunit binding	5	0.2244165170556553	0.0674248301951381	P15311, P49840, P49841, P10644, P13861	2209	14	19253	3112753023346050	1.0	0.4500321717092438	0.41940529968840146
Q9Y6C2	Q96N67			GOTERM_MF_DIRECT	GO:0016597~amino acid binding	5	0.2244165170556553	0.0674248301951381	P27708, P00966, P49588, Q15046, P34897	2209	14	19253	3112753023346050	1.0	0.4500321717092438	0.41940529968840146
P54136	Q96Q11			GOTERM_MF_DIRECT	GO:0030955~potassium ion binding	5	0.2244165170556553	0.0674248301951381	A0A804F6T5, P14618, Q9Y295, P05023, P24752, O00764	2209	14	19253	3112753023346050	1.0	0.4500321717092438	0.41940529968840146
P23284	Q96RW7			GOTERM_MF_DIRECT	GO:0005545~1-phosphatidylinositol binding	5	0.2244165170556553	0.0674248301951381	P11171, Q9Y5X1, Q13492, Q8IWB7, Q15075	2209	14	19253	3112753023346050	1.0	0.4500321717092438	0.41940529968840146
P62995	Q96S44			GOTERM_MF_DIRECT	GO:0005546~phosphatidylinositol-4,5-bisphosphate binding	16	0.718132854578097	0.06932776103625041	P51178, P07737, O43795, P35609, O95425, P50570, Q6IBS0, O00560, Q5T0I0, C9J0J7, Q15286, Q13492, Q96RF0, Q13045, Q12792, P07355	2209	87	19253	1.60289e+16	1.0	0.46117014013640895	0.4297852753429713
Q9P289	Q96S52			GOTERM_MF_DIRECT	GO:0030971~receptor tyrosine kinase binding	13	0.5834829443447037	0.07046473991381723	P51452, P49354, P19174, P18031, Q06124, O75131, P12004, Q8NFZ8, Q96JJ3, P46109, P63244, P61981, P46108	2209	66	19253	1.71673e+16	1.0	0.46493412449967786	0.4332931023143265
Q96HE7	Q96T76			GOTERM_MF_DIRECT	GO:0042288~MHC class I protein binding	6	0.26929982046678635	0.07060198233895565	P07437, P51572, P25705, P55072, P68371, P06576	2209	20	19253	2614712539610680	1.0	0.46493412449967786	0.4332931023143265
P25786	Q96TA1			GOTERM_MF_DIRECT	GO:0004518~nuclease activity	6	0.26929982046678635	0.07060198233895565	Q7KZF4, P49959, P39748, Q92499, Q9UKF6, Q9H0D6	2209	20	19253	2614712539610680	1.0	0.46493412449967786	0.4332931023143265
P67809	Q99735			GOTERM_MF_DIRECT	GO:0030621~U4 snRNA binding	4	0.17953321364452424	0.07449097324115317	Q8WWY3, Q13838, Q15020, O43172	2209	9	19253	3873648206830640	1.0	0.4824760733941796	0.44964123650498705
Q1KMD3	Q99959			GOTERM_MF_DIRECT	GO:0140492~metal-dependent deubiquitinase activity	4	0.17953321364452424	0.07449097324115317	O15372, Q92905, O00487, O00303	2209	9	19253	3873648206830640	1.0	0.4824760733941796	0.44964123650498705
O60701	Q99985			GOTERM_MF_DIRECT	GO:0003691~double-stranded telomeric DNA binding	4	0.17953321364452424	0.07449097324115317	P13010, P27695, P12956, Q00577	2209	9	19253	3873648206830640	1.0	0.4824760733941796	0.44964123650498705
P62249	Q99988			GOTERM_MF_DIRECT	GO:0005388~P-type calcium transporter activity	4	0.17953321364452424	0.07449097324115317	P16615, P20020, P23634, O14983	2209	9	19253	3873648206830640	1.0	0.4824760733941796	0.44964123650498705
P30043	Q9BQ39			GOTERM_MF_DIRECT	GO:0070883~pre-miRNA binding	4	0.17953321364452424	0.07449097324115317	Q9HAV4, P62826, O75569, Q9H9Z2	2209	9	19253	3873648206830640	1.0	0.4824760733941796	0.44964123650498705
Q13561	Q9BQA1			GOTERM_MF_DIRECT	GO:0005544~calcium-dependent phospholipid binding	11	0.49371633752244165	0.07639886684360817	P08758, E5RK69, P20073, P12429, P04083, Q99829, P08133, Q9BSJ8, O75131, P09525, P07355, P50995	2209	53	19253	1.80892e+16	1.0	0.49321104529529336	0.4596456415017081
O95302	Q9BQI4			GOTERM_MF_DIRECT	GO:0004197~cysteine-type endopeptidase activity	13	0.5834829443447037	0.0772962793738921	P54578, P09936, P51784, P07339, Q13867, P07858, P45974, Q93009, P30101, Q14694, Q93008, P53634	2209	67	19253	1.69111e+16	1.0	0.49737377152677625	0.46352507402317644
P12268	Q9BSY9			GOTERM_MF_DIRECT	GO:0140677~molecular function activator activity	7	0.3141831238779174	0.08117435977014387	Q9NWH9, Q14444, P17096, P63208, P46379, P29317, Q92743	2209	27	19253	2.25963e+16	1.0	0.5155881109271396	0.48049983928456125
Q9Y2A7	Q9BUB7			GOTERM_MF_DIRECT	GO:0070840~dynein complex binding	7	0.3141831238779174	0.08117435977014387	Q9UQE7, P12270, H0YFY6, Q06787, P43034, Q14980	2209	27	19253	2.25963e+16	1.0	0.5155881109271396	0.48049983928456125
O00560	Q9BV20			GOTERM_MF_DIRECT	GO:0120020~cholesterol transfer activity	7	0.3141831238779174	0.08117435977014387	P22307, P55058, P55157, P02649, O15118	2209	27	19253	2.25963e+16	1.0	0.5155881109271396	0.48049983928456125
P37108	Q9BV79			GOTERM_MF_DIRECT	GO:0034237~protein kinase A regulatory subunit binding	7	0.3141831238779174	0.08117435977014387	P15311, Q96M27, P17612, Q9H3P7, P22612, Q9ULX6	2209	27	19253	2.25963e+16	1.0	0.5155881109271396	0.48049983928456125
P63220	Q9BVJ6			GOTERM_MF_DIRECT	GO:0008494~translation activator activity	5	0.2244165170556553	0.08390551458184446	P42677, Q9H074, Q71UM5, P11940, Q8NE71	2209	15	19253	2905236155122980	1.0	0.5244760578147675	0.48878291827836373
O95831	Q9BXX0			GOTERM_MF_DIRECT	GO:0000062~fatty-acyl-CoA binding	5	0.2244165170556553	0.08390551458184446	P22307, P40939, Q9H3P7, O00154, P49748	2209	15	19253	2905236155122980	1.0	0.5244760578147675	0.48878291827836373
P51665	Q9BXY0			GOTERM_MF_DIRECT	GO:0035197~siRNA binding	5	0.2244165170556553	0.08390551458184446	O75569, Q06787, Q08211	2209	15	19253	2905236155122980	1.0	0.5244760578147675	0.48878291827836373
Q9UBQ7	Q9BY76			GOTERM_MF_DIRECT	GO:0005523~tropomyosin binding	5	0.2244165170556553	0.08390551458184446	Q9NYL9, P13805, P45378, P45379, Q05682	2209	15	19253	2905236155122980	1.0	0.5244760578147675	0.48878291827836373
P16278	Q9BYG3			GOTERM_MF_DIRECT	GO:0031005~filamin binding	5	0.2244165170556553	0.08390551458184446	Q9UMS6, Q9UBY9, O14531, Q14195, Q14194	2209	15	19253	2905236155122980	1.0	0.5244760578147675	0.48878291827836373
P10253	Q9BZE4			GOTERM_MF_DIRECT	GO:0019902~phosphatase binding	11	0.49371633752244165	0.08458781664976825	Q9NYB0, P28482, P63098, P27361, Q9Y2V2, P35222, Q15257, O60716, P53634, O14745, Q9NX63	2209	54	19253	1.77542e+16	1.0	0.5270677562765623	0.4911982390896353
P61247	Q9BZQ8			GOTERM_MF_DIRECT	GO:0002020~protease binding	19	0.8527827648114902	0.08736467891318583	P07602, P02452, P05556, P02461, O75955, P50453, P06756, P30626, O00499, P04080, P25705, P14174, P08123, P49841, P07355, Q92997, Q8WZ42, Q14254, P02751	2209	112	19253	1.47856e+16	1.0	0.5413102217092832	0.5044714356711705
Q15717	Q9C0E2			GOTERM_MF_DIRECT	GO:0030332~cyclin binding	8	0.3590664272890485	0.0874233877620884	Q9BWF3, P63244, P12956, P29373, Q13618, P06493, Q96JB5, H0Y5D5	2209	34	19253	2.05075e+16	1.0	0.5413102217092832	0.5044714356711705
Q13155	Q9GZN8			GOTERM_MF_DIRECT	GO:0008094~ATP-dependent activity, acting on DNA	7	0.3141831238779174	0.0937606478934159	P13010, P12956, P40938, Q09028, Q92614, P43246, P52701	2209	28	19253	2.17893e+16	1.0	0.578729516307636	0.5393441657818752
P42765	Q9H0A0			GOTERM_MF_DIRECT	GO:0004859~phospholipase inhibitor activity	4	0.17953321364452424	0.09763209733913149	P08758, P12429, P09525, P07355	2209	10	19253	3486283386147570	1.0	0.5896858885299077	0.5495549037340683
Q05707	Q9H0U6			GOTERM_MF_DIRECT	GO:0001094~TFIID-class transcription factor complex binding	4	0.17953321364452424	0.09763209733913149	P22087, Q9Y265, Q9Y2X3, Q9Y230	2209	10	19253	3486283386147570	1.0	0.5896858885299077	0.5495549037340683
P62750	Q9H1E5			GOTERM_MF_DIRECT	GO:0030023~extracellular matrix constituent conferring elasticity	4	0.17953321364452424	0.09763209733913149	Q9Y6C2, P55268, P98095, P11047, P35556	2209	10	19253	3486283386147570	1.0	0.5896858885299077	0.5495549037340683
P38117	Q9H2G2			GOTERM_MF_DIRECT	GO:0016918~retinal binding	4	0.17953321364452424	0.09763209733913149	P29762, P29373, O94788, A0A0A0MTB9	2209	10	19253	3486283386147570	1.0	0.5896858885299077	0.5495549037340683
P51991	Q9H3U7			GOTERM_MF_DIRECT	GO:0045159~myosin II binding	4	0.17953321364452424	0.09763209733913149	Q9H2D6, Q15334, Q5T0I0, O14745	2209	10	19253	3486283386147570	1.0	0.5896858885299077	0.5495549037340683
P62829	Q9H425			GOTERM_MF_DIRECT	GO:0003995~acyl-CoA dehydrogenase activity	4	0.17953321364452424	0.09763209733913149	P26440, Q9H845, P49748, P11310	2209	10	19253	3486283386147570	1.0	0.5896858885299077	0.5495549037340683
O00203	Q9H4L4			GOTERM_MF_DIRECT	GO:0004017~adenylate kinase activity	4	0.17953321364452424	0.09763209733913149	P27144, P54819, P00568, Q9UIJ7	2209	10	19253	3486283386147570	1.0	0.5896858885299077	0.5495549037340683
O00303	Q9H553			GOTERM_MF_DIRECT	GO:0043495~protein-membrane adaptor activity	8	0.3590664272890485	0.0990008985181744	Q9HB90, Q6IAA8, O95292, P01116, O75340, Q9P0L0, P35579, O14745	2209	35	19253	1.99216e+16	1.0	0.5961246763984263	0.5555555008588686
P63173	Q9H6R4
Q99460	Q9H993			Category	Term	Count	%	PValue	Genes	List Total	Pop Hits	Pop Total	Fold Enrichment	Bonferroni	Benjamini	FDR
P30041	Q9H9J2			GOTERM_BP_DIRECT	GO:0002181~cytoplasmic translation	76	3.41113e+16	3.89012e-40	Q9Y3U8, P23396, Q71UM5, P62917, P62081, P62280, P18124, P39019, P63244, P62750, P62277, P47914, P62273, P39023, P30050, P62910, P46783, P83731, P62913, P62753, Q07020, P46782, P46781, P36578, P62244, P84098, P63173, P61353, P62241, P62888, P61313, P62847, P05386, P46777, P46776, P05387, P62841, P60866, P05388, P46778, P49207, P61513, P62249, P25398, P32969, P18621, P42766, Q02878, P50914, P63220,…	2189	92	19478	735062665104177	2.22437e-36	2.22437e-36	2.14306e-35
P07900	Q9HAN9			GOTERM_BP_DIRECT	GO:0006412~translation	103	4622980251346490	3.76387e-23	O00425, P23396, P62917, P62081, P18124, Q04637, P62750, P47914, P62910, P46783, P83731, P62913, P62753, O15372, O43324, Q13405, P46782, P46781, P36578, Q8NE71, P41091, P62244, P84098, P63173, P68104, P62241, P62888, P61313, Q9Y285, P00533, P46777, P46776, P60866, P46778, P62249, P25398, O43776, P18621, P12081, P63220, P62899, P40429, P49591, P08708, P26373, P23381, P62829, P18077, P42677, P62266,…	2189	227	19478	4037476127131450	2.15218e-18	1.07609e-18	1.03676e-18
Q9BVK6	Q9HBJ7			GOTERM_BP_DIRECT	GO:0000398~mRNA splicing, via spliceosome	95	426391382405745	6.37934e-23	Q15459, Q13435, P52597, Q53GS9, Q9UQ35, P52272, Q8WYA6, Q13838, P14678, Q2TAY7, Q96DI7, P62310, Q9NX24, Q8WWY3, Q8IYB3, P62316, Q15020, P09012, P62318, P09651, P62312, Q13243, P62995, Q13123, P62314, Q00839, Q9H2H8, O94906, Q13247, P38919, P51991, Q12874, Q15029, O75934, Q01081, Q8WXF0, Q09161, O75533, G3V4C1, Q15427, Q9UKM9, O75494, P38159, Q9BWF3, Q9Y3B4, P22626, P11142, Q9BWJ5, O43290, Q6P2Q9,…	2189	197	19478	4290974948577680	3.64771e-22	1.2159e-18	1.17146e-18
P62314	Q9HCU0			GOTERM_BP_DIRECT	GO:0008380~RNA splicing	94	421903052064632	4.0232e-17	Q13435, P52597, Q16629, Q4G0J3, Q53GS9, Q9UQ35, P67809, Q8IX01, Q86V81, Q06787, Q13838, P14678, O95232, O00422, Q2TAY7, Q96FV9, Q01130, Q96DI7, Q8IYB3, P62316, P84103, Q15020, P09012, P62318, P62312, Q14498, P26378, P62314, O94906, P38919, Q07021, Q92804, Q15029, O75934, Q96SB3, Q01081, Q09161, O75533, G3V4C1, Q15427, P38159, Q9BWF3, Q05519, P11142, Q9Y3F4, Q99873, Q9UKV3, Q6P2Q9, P09661, Q15393,…	2189	221	19478	3784723700774540	2.30046e-12	5.75116e-14	5.54095e-14
P62244	Q9HCU5			GOTERM_BP_DIRECT	GO:0006397~mRNA processing	104	466786355475763	3.52561e-15	Q16629, Q4G0J3, P67809, P55265, Q86V81, Q06787, O00422, Q96FV9, Q01130, Q8TCS8, Q96DI7, Q16630, Q15020, O95319, P09012, Q13243, P26378, Q9H0D6, Q13242, Q15029, O75934, Q01081, Q15427, P22626, Q9UKV3, O43172, Q9ULX6, Q8WVV9, P51003, Q86U42, O43251, O95218, Q9NYF8, O75643, Q9H307, P11940, Q12849, P18583, Q9UKF6, Q8N163, P49756, Q92797, Q8N684, Q6UN15, P26599, P23246, Q15287, Q12972, Q13148, O43143,…	2189	276	19478	3352917419773430	2.01594e-10	4.03188e-12	3.88451e-12
Q9H9B4	Q9HD20			GOTERM_BP_DIRECT	GO:0006886~intracellular protein transport	100	4488330341113100	3.42121e-12	P53367, Q9Y3Q3, Q9NRW1, P18085, Q9NRW7, P38646, P61020, Q9Y3A6, Q9H0U4, O95716, P48444, P09496, Q96QK1, Q04917, Q9HAV7, Q92974, Q9Y678, A0A0A6YYL4, Q9Y3B3, Q9UIA9, O15400, P60468, Q9Y6Y8, Q15436, Q8WVM8, O00203, Q00535, P61204, Q9Y5X1, P49755, Q9Y5X3, Q9BXS5, Q99747, P55735, P54920, O14617, P55060, P62820, Q9UBF2, Q14247, O43592, Q10567, O00186, O75340, P51148, Q4G0F5, O60763, Q96AX1, Q9Y2T2, P61…	2189	278	19478	3.20077e+16	1.95625e-07	3.26042e-08	3.14124e-09
P43307	Q9HD26			GOTERM_BP_DIRECT	GO:0006457~protein folding	76	3.41113e+16	1.4083e-10	O95433, P07900, Q9Y266, Q96A33, O75347, P13667, O60925, P17987, Q9UBS4, O60884, Q96HE7, Q15185, Q9Y230, P48643, P27824, Q14696, P25685, P07237, Q9HAV7, Q9H2H8, P31689, P23284, P49257, Q13724, Q9BS26, P50502, Q9Y4L1, Q99832, P11142, P30040, Q8WVJ2, Q32P28, P49368, P02511, Q9NZL4, P61758, P10809, P27797, P50990, P50991, P62937, Q99471, Q9BTT0, P30101, Q9Y3C6, Q9NPQ8, Q15084, P78371, Q92598, O95816,…	2189	176	19478	3.84237e+16	8.05265e-09	1.15038e-07	1.10833e-07
P23528	Q9NQH7			GOTERM_BP_DIRECT	GO:0006413~translational initiation	38	1.70557e+16	3.61382e-11	P55884, P23396, O75821, O75822, O43432, P78344, O00303, P56537, Q04637, O60841, P61221, Q14152, P61247, Q9UBQ5, P05198, P47813, O15371, P49770, O15372, Q13347, Q9BY44, P08708, P46782, Q92905, O00571, Q8NE71, P41091, Q9H074, Q99613, Q7L2H7, Q14240, Q9Y262, P20042, P60228, P41567, P60842, P06730	2189	54	19478	6261644924961500	0.00206638	0.000258298	0.000248857
P09661	Q9NRX5			GOTERM_BP_DIRECT	GO:0051028~mRNA transport	45	2.01975e+16	0.0261756	O00425, P52298, Q14764, Q16629, Q9NYF8, Q06787, P57740, Q13838, Q9Y6M1, Q9Y5S9, Q96EE3, Q96PU8, Q7KZ85, Q86TG7, Q99567, P42704, Q8NFH3, Q9BW27, Q8NFH4, Q9UBU9, P09651, Q9UN86, O60282, Q8WUM0, Q8NFH5, P49792, P38919, Q9NZI8, Q92945, Q8N1F7, P51114, Q08211, P55735, P51116, P37198, P22626, P61970, P52948, Q07955, Q7Z3B4, Q92621, P41208, P06730	2189	93	19478	4305545321917500	14.9672	16.6302	1.60224
Q9Y6G9	Q9NTI5			GOTERM_BP_DIRECT	GO:0006888~endoplasmic reticulum to Golgi vesicle-mediated transport	52	2333931777378810	0.0419801	Q9Y3Q3, Q9UBF2, Q92538, P18085, Q9Y3E0, O75340, Q12907, Q96RQ1, Q9Y3A6, Q9H0U4, O60763, P48444, P55072, Q969X5, Q92734, P07237, Q13445, P35606, O95487, Q9Y678, P49257, Q5JRA6, P53618, Q9NR31, Q9Y4L1, O95486, Q9Y3B3, Q7Z7H5, P53621, Q9Y6Y8, Q15436, Q8WVM8, Q13618, A6NLH6, O95292, Q9P0L0, Q9UHY1, Q15363, P49755, O15498, Q9BVK6, P51572, P53992, O94855, Q08379, O75396, Q9H0V9, Q9UBV8, O94979, O14579,…	2189	122	19478	3.79264e+16	240.042	2.40042	23.1269
Q86VP6	Q9NUM4			GOTERM_BP_DIRECT	GO:0015031~protein transport	124	5565529622980250	0.00465097	Q15811, P02452, Q9Y3Q3, Q9H444, Q9NRW7, P50897, Q96D15, P61020, Q9Y3A6, Q9H0U4, O14828, O60684, Q9BW27, Q8WUM4, O95716, P48444, P61026, Q96QK1, Q8WUM0, P08962, P20290, P49257, Q8WUD1, Q5JRA6, O00161, Q9Y3B3, Q9UIA9, O15126, Q15276, P50395, Q15436, Q8WVM8, Q96E17, P57740, Q15286, Q8NFH3, P61204, Q8NFH4, O15498, Q9UBU9, Q9Y5X3, Q9BXS5, O14964, Q8NFH5, F5GXS2, P61619, A2RRP1, P62826, Q14118, Q8N1F7,…	2189	496	19478	2.22453e+16	265.943	2.41766	23.2929
Q9UPN3	Q9NV31			GOTERM_BP_DIRECT	GO:0061077~chaperone-mediated protein folding	27	1.21185e+16	242.177	P50990, P50991, P13667, Q99471, O60925, P17987, P78371, O15212, P48643, P40227, P23284, Q8IWX7, Q12931, Q02790, Q9H3Z4, Q99832, P68400, Q99653, Q32P28, P49368, P26885, P61758, P04792, Q9UHV9, P08238, P10909, O75718	2189	44	19478	5.46021e+16	1.38392e+06	115397	111179
Q07021	Q9NVH1			GOTERM_BP_DIRECT	GO:0050821~protein stabilization	72	3231597845601430	264.892	O43670, P0DMV8, P07900, Q9Y265, P62081, P13473, P17987, Q15185, Q9Y230, P48643, P62913, Q14254, O94874, Q9UL25, P23284, P04406, P19388, P50148, Q99832, C9J0J7, P54709, Q32P28, P46379, P49368, P02511, P46777, P10809, P27797, P21333, P05026, P50990, Q9NVD7, P50991, Q86Y82, O75569, O14495, Q99623, P78371, P61764, O95816, O15212, Q9NQC3, P40227, Q93009, Q969V3, Q93008, Q92997, Q99747, Q5T4S7, O75955,…	2189	246	19478	2604329853257410	1.51723e+06	116512	11225.3
Q14204	Q9NVH6			GOTERM_BP_DIRECT	GO:0042776~proton motive force-driven mitochondrial ATP synthesis	32	1436265709156190	2178.15	P30049, O75947, P56556, O75306, O75964, O43676, P56134, O75489, O43678, P36542, O95299, Q9P0J0, O96000, P19404, P25705, P24539, P18859, P31040, P56385, Q16795, O43181, O00217, P51970, P48047, P28331, Q16718, O95167, Q9NX14, Q9UJZ1, Q86Y39, P49821, P06576	2189	65	19478	4380616368556060	1.24553e+07	88961.9	85710.3
P11279	Q9NVZ3			GOTERM_BP_DIRECT	GO:0017148~negative regulation of translation	40	1.79533e+16	4072.21	O00425, Q92879, P23396, Q14444, P67809, Q06787, Q9Y6M1, A5YKK6, Q12906, Q96PU8, P63244, Q00577, Q6Y7W6, P40429, Q14011, P38919, P24593, Q9NZI8, P07814, P04406, P26196, O00571, Q8NC51, Q8ND56, Q7L576, Q9H9Z2, P51114, P19338, Q5PRF9, Q9BWF3, A0A7I2YQN2, P68400, Q96QR8, P27797, P21399, P06730	2189	99	19478	3595202827729090	2.32854e+07	1.46617e+06	1.41258e+06
Q15046	Q9NWT6			GOTERM_BP_DIRECT	GO:0006913~nucleocytoplasmic transport	27	1.21185e+16	410.261	P57740, Q12769, P35658, P78406, Q96EE3, P39687, Q99567, Q8NFH3, Q9BW27, Q8NFH4, Q8WUM0, Q8NFH5, P49792, P06748, P62826, O14980, Q8N1F7, O75694, P55735, P37198, P61970, P52948, P12270, Q7Z3B4, Q92621, P43487	2189	48	19478	50051964367291	2.34568e+07	1.46617e+06	1.41258e+06
Q99541	Q9NWY4			GOTERM_BP_DIRECT	GO:1902600~proton transmembrane transport	56	2.51346e+16	815.259	P30049, P31930, O75947, O75746, P56556, O75306, Q16864, O43676, O75787, Q9H3K2, P36543, O43678, P38606, P36542, O96000, P19404, P13073, Q9UJS0, Q16795, P61421, P20674, P10606, O95202, P48047, P28331, P13637, Q16718, O95167, Q93050, P08574, P05141, P47985, P05023, Q9UI12, P05026, O75964, P56134, O75489, O95299, P12235, P53985, P25705, P24539, P18859, P56385, P00403, P00167, O43181, O00217, Q13423,…	2189	177	19478	2815226621035320	4.66152e+07	2.74215e+06	2.64192e+06
Q53GQ0	Q9NX08			GOTERM_BP_DIRECT	GO:0006406~mRNA export from nucleus	30	1.3465e+16	2405.28	Q86W42, P52298, Q86V81, Q06787, P57740, Q13838, Q12769, P35658, P78406, Q96FV9, Q9Y5S9, Q99567, P84103, Q9BW27, Q9UBU9, Q8WUM0, P61326, P38919, P82979, Q9NPA8, Q09161, O14980, O75694, P22626, P12270, Q92900, P06730	2189	62	19478	4.30555e+16	1.37535e+08	764077	736149
P23381	Q9NXG2			GOTERM_BP_DIRECT	GO:0006417~regulation of translation	40	1.79533e+16	67627.4	Q92616, Q9NYF8, P78344, Q6IA86, Q06787, Q9BRX2, Q9Y6M1, Q9Y5S9, Q7L1Q6, P61221, Q9Y6E2, P61326, Q14671, Q9UQ80, Q9BX40, P82979, Q9BY44, P04406, P31749, P46781, O95163, Q8NC51, O43347, Q7L576, P58546, P51114, P51116, Q9H074, Q9BWF3, Q96DH6, P63173, F8W7C6, P62263, P05067, P21399, P06730	2189	114	19478	3.12215e+16	3.86694e+09	2.03523e+06	1.96084e+07
P12270	Q9NXX6			GOTERM_BP_DIRECT	GO:0045214~sarcomere organization	24	1.0772e+16	80948.6	P52179, P21291, Q16527, P13805, P54296, A0A087WWU8, Q00872, P09493, P45378, Q13045, Q9NPC6, P45379, Q8WZ42, Q13203, Q14315, P05556, Q15149, P35609, Q5VTT5, P10644, P11055, P12883, O75083, J3KN67, Q9Y281	2189	46	19478	4642501042763220	4.62864e+09	2.31432e+07	2.22973e+08
P55010	Q9NZ32			GOTERM_BP_DIRECT	GO:0006099~tricarboxylic acid cycle	21	0.9425493716337522	115406	P07954, Q13423, P51553, P53597, P08559, P36957, P12109, P10515, O75874, P40926, P40925, P11177, P50213, Q96I99, Q9P2R7, Q02218, Q99798, O75390, P31040, P21399, P48735	2189	36	19478	5190574082533880	6.59889e+07	2.9995e+08	2.88986e+08
Q9Y3B3	Q9NZ45			GOTERM_BP_DIRECT	GO:0006446~regulation of translational initiation	21	0.9425493716337522	115406	P49770, O15372, P52298, P55884, Q09161, O43432, P78344, O75534, Q9H074, Q04637, O60841, Q7L1Q6, Q9Y6E2, P55010, Q92499, Q14240, Q9UBQ5, P04792, P60228, P41567, Q15056	2189	36	19478	5190574082533880	6.59889e+07	2.9995e+08	2.88986e+08
P08195	Q9NZN4			GOTERM_BP_DIRECT	GO:0001732~formation of cytoplasmic translation initiation complex	14	0.6283662477558348	1.77139e+06	O15371, O15372, Q13347, P55884, O75821, O75822, O00303, Q99613, P55010, Q7L2H7, Q14152, Q9Y262, Q9UBQ5, P60228	2189	16	19478	7785861123800820	1.01288e+10	4.40382e+08	4.24286e+08
O60664	Q9P0J1			GOTERM_BP_DIRECT	GO:0000381~regulation of alternative mRNA splicing, via spliceosome	27	1.21185e+16	2.70554e+06	Q92879, O43251, Q06787, Q2TAY7, O00422, Q9Y5S9, Q01130, P17844, P49756, O95319, P09651, P26599, P62995, Q00839, P61326, Q15287, Q13247, Q15007, Q8WXF0, Q07666, P14866, P38159, Q9BWF3, Q92841, Q9Y2W1	2189	60	19478	4004157149383270	1.54703e+10	6.44595e+07	6.21034e+07
Q2TAM5	Q9P0S9			GOTERM_BP_DIRECT	GO:0045727~positive regulation of translation	32	1436265709156190	348658	Q14103, Q71UM5, O43432, P78344, Q06787, Q15717, P78527, P56537, Q14011, P05455, O15371, O15294, P38919, O15031, P06748, P13639, O75534, O00571, Q8NE71, P51114, P51116, P42677, Q99613, Q9BWF3, P61254, Q99873, P62701, P46777, P60228	2189	82	19478	3.47244e+16	1.99363e+10	7.97451e+07	7.68304e+07
P48556	Q9P219			GOTERM_BP_DIRECT	GO:0006606~protein import into nucleus	37	1660682226211840	4.56417e+06	O00505, P55265, P52294, O00629, P57740, Q15717, P35658, Q96P70, O95373, Q99623, Q99567, O60684, Q92973, Q9BW27, P02545, O14787, Q8WUM0, P40763, Q14974, Q3BDU5, P06748, P62826, P31749, Q8N1F7, O75694, Q9UKG1, O00410, Q8TEX9, Q9Y5L0, P55735, P37198, P61970, Q08209, P52948, P63098, P12270, P52292, P55060	2189	106	19478	3.10595e+16	2.60979e+09	9.7705e+07	9.41337e+07
Q14019	Q9P253			GOTERM_BP_DIRECT	GO:1903241~U2-type prespliceosome assembly	17	0.763016157989228	4.61356e+06	Q13435, Q15459, Q12874, O75533, Q15427, P14678, Q86XP3, Q7L014, Q9Y3B4, Q9BWJ5, P62316, P09661, P62318, P62308, Q15393, P62314, P62304	2189	25	19478	6050726359068060	2.63803e+10	9.7705e+07	9.41337e+07
P31689	Q9P2X0			GOTERM_BP_DIRECT	GO:0045653~negative regulation of megakaryocyte differentiation	15	0.6732495511669658	983668	P62805, Q99873	2189	20	19478	6673595248972130	5.6246e+09	2.00879e+09	1.93537e+09
P19367	Q9UFC0			GOTERM_BP_DIRECT	GO:0000380~alternative mRNA splicing, via spliceosome	17	0.763016157989228	1.07396e+07	Q13247, P52298, O75934, Q09161, P52272, Q96I25, Q08211, P17844, Q9Y3F4, Q07955, Q92841, Q9BUJ2, Q00839, Q1KMD3, Q13242, P23246	2189	26	19478	5818006114488520	6.14089e+10	2.11756e+09	2.04016e+09
O95747	Q9UG63			GOTERM_BP_DIRECT	GO:0042274~ribosomal small subunit biogenesis	30	1.3465e+16	2.02632e+06	Q92979, P25398, P22087, Q71UM5, Q12788, P62081, P62280, O00567, P39019, P62277, Q9Y2X3, P61247, P62857, P62851, P62753, Q15269, P06748, P08708, P46782, P46781, Q8TEX9, P42677, P62244, P62266, P62263, P62241, P62701, P62847, P62841, P62249	2189	78	19478	3422356537934420	1.15865e+10	3.86218e+09	3.72101e+09
Q5ZPR3	Q9UGI8			GOTERM_BP_DIRECT	GO:0061644~protein localization to CENP-A containing chromatin	14	0.6283662477558348	2.17797e+07	P62805	2189	18	19478	6920765443378500	1.24535e+11	4.0173e+08	3.87046e+09
P09972	Q9UHL4			GOTERM_BP_DIRECT	GO:0048025~negative regulation of mRNA splicing, via spliceosome	15	0.6732495511669658	2.64427e+06	Q13247, Q07021, P98175, Q16629, Q8WXF0, Q08170, Q5T6W2, O00422, O75494, P38159, Q9UKV3, P26368, P61978, P26599, Q15287, Q13242	2189	21	19478	6355804999021070	1.51198e+11	4.61597e+08	4.44725e+09
Q9NR31	Q9UHN6			GOTERM_BP_DIRECT	GO:0016241~regulation of macroautophagy	25	1.12208e+16	2.66399e+07	P09936, P04632, O75348, O75436, P04406, P21281, P36543, P38606, Q4G0F5, P17612, Q93050, Q9UHD9, Q9UNH7, Q00535, P04062, Q9Y371, P07384, Q9Y5X3, P61421, Q9UMX0, Q15382, Q96QK1, Q9UI12	2189	57	19478	3902687280100660	1.52326e+11	4.61597e+08	4.44725e+09
Q14203	Q9UI09			GOTERM_BP_DIRECT	GO:0070934~CRD-mediated mRNA stabilization	11	0.49371633752244165	3.10384e+06	Q9H074, O00425, Q14103, Q9NZI8, A0A7I2YQN2, P67809, O75534, P11940, Q9Y6M1, Q00839, Q08211	2189	11	19478	8898126998629510	1.77476e+10	5.21993e+08	5.02914e+08
P18621	Q9UIG0			GOTERM_BP_DIRECT	GO:0006096~glycolytic process	23	1.03232e+16	4.49822e+06	P06744, P06733, P13929, P14618, P12109, P04406, Q9BRR6, Q9NQ88, P19367, P52789, A0A804F6T5, Q02218, P18669, P36871, P17858, P00338, P00558, P60174, P09972, P04075, P08237, P09104	2189	50	19478	4093138419369570	2.57205e+10	7.34881e+08	7.0802e+07
P39656	Q9UIV1			GOTERM_BP_DIRECT	GO:0030049~muscle filament sliding	13	0.5834829443447037	462869	P05976, Q9Y623, P14649, P13535, P11055, P12883, A0A087WWU8, J3KN67, P60660, P09493, Q9UKX2, P45379, Q8WZ42, P63316	2189	16	19478	7.22973e+16	2.64665e+11	7.35191e+08	7.08319e+08
P62241	Q9UKD2			GOTERM_BP_DIRECT	GO:0001649~osteoblast differentiation	41	1.84022e+16	6.16641e+06	Q7KZF4, P02452, P22087, P55265, Q96A33, O75643, Q86V81, P18065, P35998, P55107, P41252, Q00610, P04040, Q9Y294, P61604, Q9UBG0, Q00839, P52564, O94874, Q16539, P24593, P12109, G3V4C1, P31749, P18075, Q9NR30, P13611, P35222, P51659, P38159, Q4V9L6, Q08211, A0A2R8Y5V9, A0A7I2YQN2, P35232, P49327, P24821, P29317, P62841, Q9P2E9, P06576	2189	136	19478	2.68252e+16	3.52589e+10	9.5296e+08	9.18128e+08
P67775	Q9UKR5			GOTERM_BP_DIRECT	GO:0006890~retrograde vesicle-mediated transport, Golgi to endoplasmic reticulum	23	1.03232e+16	7.0732e+06	A2RRP1, P53621, P35606, Q9UBF2, Q92538, P24390, Q9NRW1, P18085, O14495, Q8WVM8, Q12907, O75396, P84085, Q96RQ1, Q9H4A6, Q53S08, P61204, P49755, P48444, P20340, P61923, O14579, Q969X5	2189	51	19478	4012880803303500	4.04437e+10	1.06433e+10	1.02543e+10
Q96AC1	Q9UKU9			GOTERM_BP_DIRECT	GO:0009060~aerobic respiration	27	1.21185e+16	9.8743e+06	P30049, P30566, P31930, P56556, O75306, O43676, P40926, O75489, O43678, O95299, Q9P0J0, O96000, P19404, P04040, P22695, Q16795, O43181, O00217, P51970, P14927, P28331, Q9H019, Q16718, O95167, Q9NX14, Q86Y39, P49821	2189	69	19478	3481875782072410	5.64597e+11	1.44772e+10	1.39481e+09
P08621	Q9UKX5			GOTERM_BP_DIRECT	GO:0034063~stress granule assembly	17	0.763016157989228	1.89021e+08	A0A7P0T936, Q14204, O75534, Q8WWM7, P26196, Q06787, O00571, Q8ND56, P62266, Q13283, P05198, Q14157, Q9UN86, Q14011	2189	30	19478	5042271965890050	1.08076e+12	2.70205e+09	2.60329e+09
P46977	Q9UMS0			GOTERM_BP_DIRECT	GO:0042026~protein refolding	16	0.718132854578097	2.53737e+08	P31689, P0DMV8, P07900, E9PK54, P38646, Q16082, P11021, P11142, P17066, O60884, P02511, P04792, P61769, P10809, P48723, P62942	2189	27	19478	5.27296e+16	1.45076e+11	3.53871e+10	3.40936e+10
P53007	Q9UNX4			GOTERM_BP_DIRECT	GO:0006418~tRNA aminoacylation for protein translation	15	0.6732495511669658	3.20998e+08	P54577, P26640, P54136, P07814, P23381, O43776, Q9P2J5, P41252, P12081, P41250, P47897, P49588, Q9NSE4, P56192, Q15046	2189	24	19478	5561329374143440	1.8353e+12	4.37015e+09	4.21042e+08
P55268	Q9Y263			GOTERM_BP_DIRECT	GO:0032781~positive regulation of ATP-dependent activity	15	0.6732495511669658	6.5387e+07	O95433, P12829, P07737, A0A087WWU8, C9J0J7, Q8WXX5, J3KN67, Q9UBS4, Q8IXB1, P54709, Q5JTV8, P09493, P60520, P45379, P25685, P05026	2189	25	19478	5338876199177700	3.73813e+11	8.49734e+07	8.18675e+08
Q9P2J5	Q9Y2C4			GOTERM_BP_DIRECT	GO:0000375~RNA splicing, via transesterification reactions	15	0.6732495511669658	6.5387e+07	Q12874, O75934, Q92945, O75533, Q08170, Q15427, O75494, Q96DI7, Q8IYB3, Q6P2Q9, Q9BUQ8, Q15393, P62995, O43172, O94906	2189	25	19478	5338876199177700	3.73813e+11	8.49734e+07	8.18675e+08
Q9NYU2	Q9Y2Q5			GOTERM_BP_DIRECT	GO:0016192~vesicle-mediated transport	60	2.693e+16	7.78953e+07	Q9UBF2, Q92538, P18085, Q10567, Q9NRW7, O95197, Q96AX1, P61026, P09496, Q9Y2T2, P61106, P35606, Q9Y678, Q12756, Q8WUD1, Q9NP72, P53618, Q9NR31, P63010, Q13492, O15400, P46459, Q15276, P53621, O15020, P50395, Q15436, Q86Y82, Q08380, Q9UN37, Q8WVM8, A6NLH6, P36406, O00203, P61163, P20338, P84085, O60664, Q00610, Q99829, P61204, P61764, Q9BXS5, P63027, P61601, Q99747, O94973, P24390, O95782, O43747,…	2189	259	19478	2.06134e+16	4.45306e+11	9.8979e+09	9.53612e+09
O75367	Q9Y2R4			GOTERM_BP_DIRECT	GO:0030199~collagen fibril organization	25	1.12208e+16	8.05993e+07	P02452, O00469, P58215, P50454, Q9Y4K0, O60568, Q8NBJ5, Q92791, P08123, P39060, Q96HE7, Q05707, P07355, P02461, Q92626, P12109, P20908, P13497, P13674, Q96HF1, Q96AY3, P02458, Q02809, Q99715, O75718	2189	66	19478	3370502650996020	4.60761e+12	1.00188e+11	9.65264e+09
Q14683	Q9Y2V7			GOTERM_BP_DIRECT	GO:2000767~positive regulation of cytoplasmic translation	12	0.5385996409335727	8.94606e+07	Q14103, Q9NZI8, P14618, P67809, O75534, P11940, P16989, Q9H9Z2, Q08211, Q9H074, A0A804F6T5, A0A7I2YQN2, Q00839	2189	16	19478	6673595248972130	5.11405e+11	1.08837e+11	1.04859e+11
P60981	Q9Y2Y0			GOTERM_BP_DIRECT	GO:1900152~negative regulation of nuclear-transcribed mRNA catabolic process, deadenylation-dependent decay	9	0.4039497307001795	2.03141e+09	Q9H074, Q14103, Q9NZI8, A0A7I2YQN2, P67809, O75534, P11940, Q00839, Q08211	2189	9	19478	8898126998629510	0.0011608857777248849	2.37053e+11	2.28388e+10
Q16643	Q9Y385			GOTERM_BP_DIRECT	GO:1904874~positive regulation of telomerase RNA localization to Cajal body	9	0.4039497307001795	2.03141e+09	P50990, O60832, Q99832, P17987, P50991, P78371, P49368, P48643, P40227	2189	9	19478	8898126998629510	0.0011608857777248849	2.37053e+11	2.28388e+10
P02461	Q9Y3B7			GOTERM_BP_DIRECT	GO:0021762~substantia nigra development	20	0.8976660682226212	3.87023e+09	P13929, P09936, P60709, O75489, P0DP25, P11413, P12277, P63167, P11021, A0A2R8Y793, P24539, P18859, P00338, P09543, P00367, P27348, P62258, P60953, Q16352, P80723, Q04917	2189	48	19478	3.70755e+16	0.0022105518953803305	4.426e+10	4.26422e+09
P06756	Q9Y3P9			GOTERM_BP_DIRECT	GO:0016477~cell migration	60	2.693e+16	4.0526e+07	Q9NWH9, P55268, P18084, P19174, P18085, Q08722, Q9UHB6, Q9Y625, P11047, Q9Y6C2, P46109, P35221, O00592, P63000, O15511, P46940, Q92614, P46108, P08962, P26232, Q96SB3, P19022, P14923, P35052, P16234, Q8WX93, Q14185, Q13177, P54753, P06756, P49840, Q9Y5S2, O75487, Q13618, Q9BPX5, O75400, O43776, P32004, Q9BR76, P13489, Q99623, Q9Y2A7, P55291, Q93008, P05556, Q9BX67, O15230, Q9Y653, Q16658, P20908,…	2189	271	19478	1.97007e+16	0.002314592615349609	4.54368e+11	4.3776e+10
P36578	Q9Y487			GOTERM_BP_DIRECT	GO:0061621~canonical glycolysis	13	0.5834829443447037	4.34649e+08	P06733, P13929, P14618, P19367, P52789, A0A804F6T5, P18669, P17858, P00558, P60174, P08237, Q01813, P09104	2189	21	19478	5508364332484930	0.0024822378349231844	4.77947e+11	4.60477e+09
P43686	Q9Y4C2			GOTERM_BP_DIRECT	GO:0098761~cellular response to interleukin-7	10	0.4488330341113106	4.49188e+09	P46109, O14908, P31948, P67809, P31939, P54727, P30101, P10809, P07237, P06576	2189	12	19478	7415105832191250	0.0025651594113705878	4.84614e+10	4.66901e+10
P62937	Q9Y4Z0			GOTERM_BP_DIRECT	GO:0006364~rRNA processing	38	1.70557e+16	4.58693e+09	Q92979, P22087, Q71UM5, Q12788, P62081, P18124, O00567, P39019, Q9Y3A5, P50914, Q8IZL8, Q5RKV6, P42285, Q9Y2X3, P62857, P62913, P62851, P62753, Q15024, Q9H0D6, Q9UQ80, P38919, P08708, P18077, Q9NR30, Q96B26, Q8TEX9, O60832, P42677, P61254, P61353, Q92841, Q9NPD3, Q9BV38, P62847, Q9Y4W2, P46777, P62841, P62249	2189	140	19478	241520589962801	0.0026193706790605953	4.85705e+10	4.67952e+10
Q13347	Q9Y547			GOTERM_BP_DIRECT	GO:0030036~actin cytoskeleton organization	52	2333931777378810	5.889e+08	Q14247, Q9UNF0, P35579, P35611, P62993, P11171, O00151, P04083, Q9Y4G6, P63000, O15511, P01116, P43034, P47755, P46108, O14745, A0A0D9SF54, Q13643, P35609, Q9NRX4, B1AK88, Q01082, C9J0J7, Q8WX93, Q27J81, P21333, O15020, Q9NVD7, Q13813, Q13976, Q9Y5S2, O75369, O00560, Q9BR76, P50479, P15311, Q00535, P23528, P60953, Q96HC4, Q9Y490, Q14315, F5GXS2, Q92747, P07737, P78310, P18031, Q16658, Q13308, Q9N…	2189	224	19478	2.06564e+16	0.0033616664045650335	6.12242e+09	5.89863e+10
P29373	Q9Y570			GOTERM_BP_DIRECT	GO:1904871~positive regulation of protein localization to Cajal body	9	0.4039497307001795	9.1475e+08	P50990, Q99832, P17987, Q4G0J3, P50991, P78371, P49368, P48643, P40227	2189	10	19478	8008314298766560	0.005216890135803065	9.23369e+10	8.89618e+10
P53396	Q9Y5A9			GOTERM_BP_DIRECT	GO:0006334~nucleosome assembly	41	1.84022e+16	9.20462e+08	P26583, P33778, Q5SSJ5, P49321, O75367, P10412, P55209, Q96T23, O14929, Q9Y294, O60264, Q15020, P49736, P06748, P62805, P46100, Q99880, Q09028, P16401, P16104, Q99733, Q9P0M6, Q8WXX5, Q08945, A0A0C4DFV9, Q92522, Q9Y5B9, Q92688	2189	161	19478	2265982651824900	0.005249377299703539	9.23369e+10	8.89618e+10
Q9Y3E5	Q9Y5E7			GOTERM_BP_DIRECT	GO:0032212~positive regulation of telomere maintenance via telomerase	14	0.6283662477558348	1.10565e+10	P50990, P50991, Q14103, P07900, P35222, O60832, Q99832, P17987, P78371, Q15185, P49368, P48643, P09651, P40227	2189	26	19478	4.7913e+16	0.0063021587955506275	1.09002e+12	1.05018e+12
P08574	Q9Y5J7			GOTERM_BP_DIRECT	GO:0006611~protein export from nucleus	16	0.718132854578097	1.25635e+10	Q9HAV4, P35813, P62826, P55265, O14980, O43865, P35658, P38646, P17612, P61970, Q99653, Q9UIA9, P55060, P27797	2189	34	19478	4187353881708000	0.007158043658708202	1.21759e+12	1.17309e+12
P12109	Q9Y697			GOTERM_BP_DIRECT	GO:0000028~ribosomal small subunit assembly	11	0.49371633752244165	1.32374e+10	P42677, Q15269, P62861, Q71UM5, P46782, P62263, P62857, P62841, P08865, P39019	2189	16	19478	6117462311557780	0.00754055136994225	1.26152e+12	1.21541e+12
P52292	Q9Y6D9			GOTERM_BP_DIRECT	GO:0006120~mitochondrial electron transport, NADH to ubiquinone	19	0.8527827648114902	1.38736e+09	O00217, O75306, P56556, O75208, P51970, O43676, P28331, O75489, O43678, Q16718, O95299, O95167, O96000, P19404, Q86Y39, Q16795, P49821, P09622, O43181	2189	47	19478	3.59712e+16	0.00790157232434796	1.30048e+12	1.25295e+11
P07237	Q9Y6M5			GOTERM_BP_DIRECT	GO:0006936~muscle contraction	25	1.12208e+16	1.58858e+10	Q9NYL9, Q9Y623, Q86U42, P54296, Q96A32, Q9UBF9, A0A087WWU8, P09493, P09471, P23327, Q8WZ42, Q12797, P05976, P14649, P68133, P17661, P13535, P11055, P50402, A0A2R8Y5V9, P12883, Q05682, P21817, J3KN67, P60660, Q9UKX2, P02511	2189	76	19478	2927015460075490	0.0090423872591322	1.46508e+12	1.41153e+12
P83916	Q9Y6N5			GOTERM_BP_DIRECT	GO:0051086~chaperone mediated protein folding independent of cofactor	8	0.3590664272890485	1.61476e+10	P50990, Q99832, P17987, P50991, P78371, P49368, P48643, P40227	2189	8	19478	8898126998629510	0.009190704572084596	1.46559e+12	1.41202e+12
P02649	Q9Y6N7			GOTERM_BP_DIRECT	GO:0032200~telomere organization	14	0.6283662477558348	1.9128e+09	P62805	2189	27	19478	4613843628919000	0.010877778559985618	1.70896e+11	1.6465e+11
P18124	Q9Y6W5			GOTERM_BP_DIRECT	GO:0043484~regulation of RNA splicing	25	1.12208e+16	2.06398e+08	P52597, P35637, Q92879, Q12849, P18583, P09651, P21127, P26599, P62995, P08621, P31942, Q9NPA8, P31943, P55795, Q5BKZ1, Q8IXT5, Q07666, Q9NTZ6, Q09666, P14866, Q9BWJ5, Q9UKA9, Q07955, Q15393, Q8WVV9	2189	77	19478	2889002272282300	0.011732486533267639	1.81567e+12	1.7493e+11
P62081				GOTERM_BP_DIRECT	GO:0051016~barbed-end actin filament capping	12	0.5385996409335727	2.2371e+09	Q9UEY8, P52907, O95425, P35241, B1AK88, Q6IBS0, Q9H2D6, Q13045, Q12792, Q5T0I0, P47755, P35611	2189	20	19478	5338876199177700	0.012710291083817604	1.93814e+11	1.8673e+12
Q04837				GOTERM_BP_DIRECT	GO:0032435~negative regulation of proteasomal ubiquitin-dependent protein catabolic process	17	0.763016157989228	2.71692e+09	O15294, O15372, Q96HY6, Q04323, P78559, P68400, O14908, Q8N163, P67870, Q99497, P46379, P62913, Q92922, Q93009, P08238, Q93008	2189	40	19478	3781703974417540	0.015415332630145162	2.31871e+12	2.23396e+11
Q15008				GOTERM_BP_DIRECT	GO:0000338~protein deneddylation	9	0.4039497307001795	3.02117e+10	Q9BT78, Q7L5N1, Q9UNS2, Q9UBW8, Q9H9Q2, Q92905, P61201, Q99627, Q13098	2189	11	19478	7280285726151410	0.01712669133773259	2.46786e+11	2.37766e+12
Q7L1Q6				GOTERM_BP_DIRECT	GO:0006614~SRP-dependent cotranslational protein targeting to membrane	9	0.4039497307001795	3.02117e+10	P61619, Q9UHB9, Q9UGP8, O76094, Q9UNL2, P61011, P49458, P37108	2189	11	19478	7280285726151410	0.01712669133773259	2.46786e+11	2.37766e+12
Q92973				GOTERM_BP_DIRECT	GO:0075522~IRES-dependent viral translational initiation	9	0.4039497307001795	3.02117e+10	O15371, O43583, P55884, O75534, Q14152, P26599, Q15366, O00303, P05455	2189	11	19478	7280285726151410	0.01712669133773259	2.46786e+11	2.37766e+12
O00469				GOTERM_BP_DIRECT	GO:0000245~spliceosomal complex assembly	14	0.6283662477558348	3.2032e+09	Q9UMS4, Q09161, Q53GS9, Q15637, O75533, Q13838, P62316, Q92499, P78362, P62308, P26368, P62314, P62304, O94906	2189	28	19478	4.44906e+16	0.018149216825681602	2.5797e+12	2.48541e+12
P05455				GOTERM_BP_DIRECT	GO:0045040~protein insertion into mitochondrial outer membrane	10	0.4488330341113106	3.30847e+09	Q9NS69, Q9Y512, P07900, Q13505, O96008, O94826, O75431, Q15388, P34932, Q9Y6C9	2189	14	19478	6355804999021070	0.018740066526057975	2.62748e+11	2.53144e+12
P07954				GOTERM_BP_DIRECT	GO:0006260~DNA replication	32	1436265709156190	3.59458e+09	Q14566, P27694, P33316, P15927, P49321, P28340, P33992, P33993, P33991, P55209, P11387, Q04837, Q16576, P49736, P46063, P06746, P40938, P40937, P39748, P35244, Q09028, P35249, P12004, Q08211, Q96S55, P35250, Q96ST3, Q08945, A0A0C4DFV9, P06493, Q92900, Q9Y5B9	2189	117	19478	2433675760308920	0.020344068184361963	2.81559e+11	2.71268e+11
P41250				GOTERM_BP_DIRECT	GO:0006376~mRNA splice site recognition	12	0.5385996409335727	4.2198e+09	Q13247, Q9NQ29, Q92879, Q9UKA9, Q07955, Q9Y383, O95319, O95232, O75494, Q13243, Q13242	2189	21	19478	5084643999216860	0.023840083329010997	3.26065e+12	3.14147e+11
P60228				GOTERM_BP_DIRECT	GO:0046718~symbiont entry into host cell	30	1.3465e+16	4.50467e+09	O00505, P06756, P0DMV8, P18084, Q15758, Q14108, P63172, P12931, P35613, P35579, Q12906, P35580, A0A7P0T8A7, P60033, Q92692, P02786, P08865, O15118, P08648, P05556, P07858, P78310, A0A0D9SF30, Q14118, P11279, P35232, P08195, P06493, P00533, P29317	2189	107	19478	2.4948e+16	0.02542888766567941	3.39595e+12	3.27182e+12
P11216				GOTERM_BP_DIRECT	GO:0000226~microtubule cytoskeleton organization	37	1660682226211840	4.51368e+09	P68363, O75147, P18583, O43237, Q9Y6G9, Q00535, P07196, Q9BVA1, Q9HC35, P43034, P46821, P07437, O00139, A0A7P0T936, Q13885, P04406, Q9BTW9, Q13509, P11137, Q9P287, P68371, P78559, Q7L7X3, Q9BUF5, Q7Z460, Q02246, P68366, P23258, P06493, P04350, Q71U36, P41208, Q66K74, A6NHL2	2189	147	19478	2239664618702660	0.025479072201080144	3.39595e+12	3.27182e+12
P14618				GOTERM_BP_DIRECT	GO:0006891~intra-Golgi vesicle-mediated transport	15	0.6732495511669658	5.01367e+09	P53621, P35606, Q9UBF2, Q9Y678, Q9NRW1, P53618, P54920, Q53S08, P60520, P20340, P61923, O14579, Q99747, P46459	2189	33	19478	4.0446e+16	0.028261179662569802	3.72314e+11	3.58705e+11
P46821				GOTERM_BP_DIRECT	GO:0006414~translational elongation	11	0.49371633752244165	5.84484e+10	P26641, Q05639, P13639, P49411, P68104, P63241, P29692, P24534, P05386, E9PL71, P43897	2189	18	19478	5437744276940250	0.03286856996877807	4.28472e+11	4.1281e+12
P62269				GOTERM_BP_DIRECT	GO:0007017~microtubule-based process	16	0.718132854578097	6.7602e+08	O75935, P07437, Q13885, P68363, Q13509, P68371, Q9BUF5, P63167, P68366, Q9BVA1, Q9HC35, Q71U36, P04350, P43034, P61758, Q13561	2189	38	19478	3746579788896630	0.03791738691852986	4.86522e+11	4.68739e+12
Q15084				GOTERM_BP_DIRECT	GO:0034976~response to endoplasmic reticulum stress	28	1.25673e+16	6.80689e+09	Q9H8Y8, P16615, P13667, P30101, Q15084, Q8IXB1, Q96HE7, O14763, O14983, P05198, P61960, P26378, P29966, P07237, Q13148, O94874, P51572, Q96HY6, O75955, Q9BS26, P14625, Q9H3N1, Q9Y4L1, P11021, P57088, Q96JB5, Q9UMX0, P49841	2189	98	19478	2542321999608430	0.038174202455802164	4.86522e+11	4.68739e+12
K7EJE8				GOTERM_BP_DIRECT	GO:0007005~mitochondrion organization	31	1.39138e+16	7.19944e+10	P35914, O00429, O75323, Q8IXI1, Q8TCS8, Q7Z406, P30048, Q8IXI2, Q99623, Q04837, P20336, P04062, P29966, P09874, Q9NVI7, Q15149, O95202, P12109, Q13505, P78310, K7EJE8, O43464, Q9GZT3, O75431, Q9Y3D6, O60313, P35232, Q99497, Q9UJZ1, P49841, Q99714	2189	115	19478	2398625538760990	0.04033073627341166	5.08227e+11	4.89651e+11
P31939				GOTERM_BP_DIRECT	GO:0061640~cytoskeleton-dependent cytokinesis	12	0.5385996409335727	7.58144e+09	O75935, Q16181, Q15019, Q9NVA2, P53990, Q9UN37, Q99719, Q92599, Q14141, Q9P0V9, Q9UHD8, Q9UH03	2189	22	19478	4853523817434270	0.04242459836902157	5.26593e+11	5.07345e+11
Q99613				GOTERM_BP_DIRECT	GO:0046034~ATP metabolic process	15	0.6732495511669658	7.64379e+09	P27144, P0DMV8, Q9Y623, P21281, E9PK54, P38606, P13535, P11055, P12883, P11142, P54819, Q01433, Q9NTK5, P00568, P55072, P05026	2189	34	19478	3.92564e+16	0.04276596050365011	5.26593e+11	5.07345e+11
O00629				GOTERM_BP_DIRECT	GO:0048026~positive regulation of mRNA splicing, via spliceosome	14	0.6283662477558348	8.24772e+09	Q9UMS4, Q09161, P30041, Q96EP5, P38159, P19338, P52948, O14744, P62995, Q13595, Q13573, Q9Y2W1, Q14011, P08621	2189	30	19478	4152459266027100	0.04606589823114671	5.59759e+11	5.39299e+10
P09936				GOTERM_BP_DIRECT	GO:0015986~proton motive force-driven ATP synthesis	13	0.5834829443447037	8.32101e+09	P30049, O75947, O75964, P48047, P56134, P38606, P36542, Q96IX5, P25705, P24539, P18859, P56385, P06576	2189	26	19478	4.44906e+16	0.04646554494405186	5.59759e+11	5.39299e+10
P62280				GOTERM_BP_DIRECT	GO:0002218~activation of innate immune response	16	0.718132854578097	9.84819e+09	P09429, Q9NUD5, P07900, P12956, Q8WXF1, Q7Z434, P78527, Q96ST3, P13010, Q96PK6, O94826, P43243, Q15233, P23246	2189	39	19478	3650513640463380	0.054756021758933016	6.5479e+11	6.30856e+11
O14818				GOTERM_BP_DIRECT	GO:0051603~proteolysis involved in protein catabolic process	19	0.8527827648114902	1.01191e+11	P07858, K7EJE8, P28074, P28072, P28070, P53634, P17655, Q99436, P11021, O14818, P20618, P25789, Q16740, P25788, P49721, P49720, P60900, P25787, P25786	2189	53	19478	3189894584414350	0.056219142737419125	6.65069e+11	6.4076e+11
O75436				GOTERM_BP_DIRECT	GO:0097294~'de novo' XMP biosynthetic process	7	0.3141831238779174	1.26362e+11	P30566, O15067, P31939, P22102, P22234, Q06203, P12268	2189	7	19478	8898126998629510	0.06970540245560386	8.16171e+11	7.86339e+11
P07384				GOTERM_BP_DIRECT	GO:0043066~negative regulation of apoptotic process	91	4084380610412920	1.27036e+11	P08758, Q9BZZ5, P50453, P0DMV8, P18085, Q9H3K2, Q04760, Q96K76, P12931, P30044, P50897, Q969H8, P30048, P38646, Q2TAM5, P04083, P04040, P09211, P08243, Q92614, P62753, Q9UQ80, P06744, P31689, P52565, O94874, Q96HY6, Q92769, P06748, P35520, P68032, P37198, Q16082, P11021, P14174, P52926, P46379, P00533, P49841, P02511, P05783, Q13177, P10809, P21333, Q92688, P04179, P61803, Q9P032, O95777, P18583,…	2189	515	19478	1.57229e+16	0.07006418823799476	8.16171e+11	7.86339e+11
P11233				GOTERM_BP_DIRECT	GO:0006635~fatty acid beta-oxidation	18	0.807899461400359	1.28627e+11	Q16836, Q9BUT1, P40939, P50416, P51659, P11310, P42126, P42765, P22307, P09110, P30084, P43155, Q16698, P55084, P24752, Q13011, Q15067, Q99714	2189	49	19478	3.2687e+16	0.07090989463688047	8.17212e+11	7.87342e+11
P17661				GOTERM_BP_DIRECT	GO:0006006~glucose metabolic process	21	0.9425493716337522	1.37559e+11	Q15118, Q16539, O95479, P08559, P04406, P10515, P31749, Q9BRR6, P11413, P50416, P19367, P11177, P10253, P52789, Q6PCE3, Q00796, Q01469, Q7Z4W1, P36871	2189	64	19478	2.9197e+16	0.07564306305199076	8.64357e+11	8.32763e+11
P21399				GOTERM_BP_DIRECT	GO:0006986~response to unfolded protein	21	0.9425493716337522	1.77883e+10	P31689, Q96CS3, P0DMV8, P07900, P55145, Q9BS26, E9PK54, O95292, Q8TCJ2, P50454, P34932, Q16082, P11142, P17066, Q9UBY9, Q92598, Q92575, P61604, P04792, P25685, P08238, P10809	2189	65	19478	2874779491864910	0.0967126407886737	0.0011055830898358862	0.001065172655107712
P26196				GOTERM_BP_DIRECT	GO:0043161~proteasome-mediated ubiquitin-dependent protein catabolic process	61	2.73788e+16	1.89923e+11	P54578, Q04323, P51665, P62195, P63208, P55072, Q13200, Q96CS3, P09936, O43242, Q6ZMU5, P55036, O00231, O00232, Q99436, P48556, P49721, P46379, P49720, P49841, P60900, Q13330, P28066, P49840, O75368, Q13618, O95376, P35998, O00487, P62333, P20618, P61088, Q7Z6Z7, O60662, Q9BZK7, P25789, P04062, P25788, Q16531, Q15366, Q13263, P25787, P25786, Q15008, Q5T4S7, Q8TAT6, P31749, P28074, P62191, Q9UNM6,…	2189	311	19478	1.74529e+16	0.10291004467394238	0.0011595216876853127	0.001117139730230568
P28482				GOTERM_BP_DIRECT	GO:0006937~regulation of muscle contraction	9	0.4039497307001795	1.9128e+11	A0A087WWU8, E5RK69, P13805, J3KN67, P09493, P45378, P24844, P08133, P45379, P02585, P63316	2189	13	19478	616024176828197	0.10360595716784848	0.0011595216876853127	0.001117139730230568
P62304				GOTERM_BP_DIRECT	GO:0051085~chaperone cofactor-dependent protein refolding	14	0.6283662477558348	1.92645e+10	P0DMV8, P50502, E9PK54, Q99470, P38646, P11021, P11142, P17066, Q96HE7, Q92598, Q15185, P61604, P25685, P48723, Q99615	2189	32	19478	3.89293e+16	0.10430526480198066	0.0011595216876853127	0.001117139730230568
P62906				GOTERM_BP_DIRECT	GO:0006177~GMP biosynthetic process	8	0.3590664272890485	1.9717e+11	P30566, P49915, O15067, P31939, P22102, P22234, Q06203, P12268	2189	10	19478	711850159890361	0.10661964595432005	0.0011640382435543232	0.0011214912003743908
Q02818				GOTERM_BP_DIRECT	GO:0006405~RNA export from nucleus	11	0.49371633752244165	1.99503e+11	P37198, Q9HAV4, P52948, P12270, Q86V81, Q13838, O75694, P09651, P35658, P78406	2189	20	19478	4893969849246230	0.1078106434522994	0.0011640382435543232	0.0011214912003743908
Q16698				GOTERM_BP_DIRECT	GO:0007097~nuclear migration	11	0.49371633752244165	1.99503e+11	Q14204, Q3BDU5, Q14203, P20700, O75093, Q9Y266, Q8WXH0, P43034, P02545, P60953, Q03252, O14745	2189	20	19478	4893969849246230	0.1078106434522994	0.0011640382435543232	0.0011214912003743908
Q9P0L0				GOTERM_BP_DIRECT	GO:0045454~cell redox homeostasis	16	0.718132854578097	2.78597e+11	Q13423, P27695, P32119, P00390, Q86SX6, Q9BS26, P30041, Q06830, O76003, P10599, P30044, P30048, Q13162, Q96HE7, Q16881, P07203	2189	42	19478	3.38976e+16	0.14726274202817435	0.0016091068786655744	0.0015502920242337615
P49588				GOTERM_BP_DIRECT	GO:0090110~COPII-coated vesicle cargo loading	10	0.4488330341113106	2.92828e+11	Q15436, P53992, O95487, O94855, Q5JRA6, Q9NR31, O94979, O95486, P62820, P55735	2189	17	19478	5234192352135000	0.1541740394546256	0.001674392093399965	0.0016131909833054228
P52209				GOTERM_BP_DIRECT	GO:0007030~Golgi organization	31	1.39138e+16	2.96708e+11	Q9Y6Y8, Q9Y3Q3, Q92538, Q9NRW1, Q14789, Q9UID3, O75147, Q9H8Y8, Q9H0U4, Q7Z6Z7, Q15363, P61006, P49755, Q92614, Q9BVK6, P60953, Q14155, Q13445, Q8TAT6, Q8WUD1, P49257, Q08379, P19367, Q7Z460, Q9H4A6, Q9Y3B3, P40616, Q7Z7H5, Q9UNZ2, P62820, P61019	2189	123	19478	2242617373638330	0.1560484196335531	0.001679778596800485	0.0016183806033182706
P25787				GOTERM_BP_DIRECT	GO:1901800~positive regulation of proteasomal protein catabolic process	11	0.49371633752244165	3.42507e+11	Q96HY6, P62333, P62195, P62191, Q06787, O95816, P17980, P35998, P43686	2189	21	19478	4660923665948790	0.17786367238077416	0.0019200558331966273	0.0018498754083735953
P56556				GOTERM_BP_DIRECT	GO:0008104~protein localization	37	1660682226211840	3.83274e+11	Q15811, Q15019, Q9P0V9, Q9UHD8, P56539, O60568, O60888, Q5TZA2, P35221, P61981, Q92599, Q15286, P02545, P27348, P63104, Q9UH03, P62258, Q93008, P60953, Q04917, Q9NVA2, Q9UMS4, Q15149, Q3BDU5, P06748, P53990, P31946, Q9HB90, Q6IAA8, Q86XP3, Q9UHA4, Q16181, Q96ST3, O14936, Q99719, Q14141, Q15691	2189	161	19478	2.04491e+16	0.19680689181758348	0.0021277272872732796	0.0020499562129395765
P11166				GOTERM_BP_DIRECT	GO:0006002~fructose 6-phosphate metabolic process	9	0.4039497307001795	4.02208e+10	P06744, P37837, P17858, P19367, Q06210, P08237, Q01813, P52789	2189	14	19478	5720224499118970	0.20545617727778331	0.002188272272794012	0.0021082882040612473
P39023				GOTERM_BP_DIRECT	GO:0042659~regulation of cell fate specification	9	0.4039497307001795	4.02208e+10	O95983, Q92769, O94776, Q14839, Q86YP4, Q16576, Q09028, Q13330	2189	14	19478	5720224499118970	0.20545617727778331	0.002188272272794012	0.0021082882040612473
Q00325				GOTERM_BP_DIRECT	GO:0001933~negative regulation of protein phosphorylation	17	0.763016157989228	4.05661e+10	Q13148, Q9NYB0, P29323, P62937, Q14318, O14495, B1AHL2, P78527, Q8NFZ8, P46109, Q99653, Q8IXB1, Q99497, O94813, Q96JB5, Q9ULV4	2189	48	19478	3151419978681280	0.20702339988452967	0.002188272272794012	0.0021082882040612473
P50395				GOTERM_BP_DIRECT	GO:0035987~endodermal cell differentiation	14	0.6283662477558348	4.14556e+10	P08648, P07942, P06756, P12109, P50281, P18084, Q02750, P13612, P35579, P62993, P52926, P08572, Q99715, P02751	2189	34	19478	3663934646494500	0.21104682846360423	0.0021948462780795163	0.0021146219212906706
Q13308				GOTERM_BP_DIRECT	GO:0061025~membrane fusion	14	0.6283662477558348	4.14556e+10	Q9P0L0, O75396, P54920, O60313, O00161, O60763, Q99653, Q7Z6Z7, Q9UNZ2, O15498, P63027, Q99747, Q15276	2189	34	19478	3663934646494500	0.21104682846360423	0.0021948462780795163	0.0021146219212906706
P12004				GOTERM_BP_DIRECT	GO:0044208~'de novo' AMP biosynthetic process	7	0.3141831238779174	4.57003e+10	P30566, O15067, P31939, P22102, P22234, Q06203, P30520	2189	8	19478	7785861123800820	0.2299658807133531	0.0023755862099402326	0.0022887555842183876
P45880				GOTERM_BP_DIRECT	GO:0006999~nuclear pore organization	7	0.3141831238779174	4.57003e+10	Q96EE3, P52948, P12270, Q7Z3B4, Q92621, Q8WUM0, Q8NFH5	2189	8	19478	7785861123800820	0.2299658807133531	0.0023755862099402326	0.0022887555842183876
P34932				GOTERM_BP_DIRECT	GO:0032981~mitochondrial respiratory chain complex I assembly	21	0.9425493716337522	4.66439e+11	O95831, O00217, O75306, P56556, P51970, O43676, Q9H845, P28331, O75489, Q9P032, O43678, Q16718, O95299, O95167, Q9BU61, Q9P0J0, O96000, Q9NX14, Q86Y39, Q16795, O43181	2189	69	19478	2708125608278540	0.23410936553835715	0.0024027898550411774	0.00231496490231232
Q9UKM9				GOTERM_BP_DIRECT	GO:0006695~cholesterol biosynthetic process	15	0.6732495511669658	4.81071e+11	Q15800, Q15126, P53396, Q15738, Q01581, Q14739, P11413, P37268, P14324, P53602, Q13907, P42765, Q16850, P00387, P48449	2189	39	19478	3422356537934420	0.24049073759252593	0.002456037007635814	0.0023662658053630113
Q9Y3F4				GOTERM_BP_DIRECT	GO:0034975~protein folding in endoplasmic reticulum	8	0.3590664272890485	4.89347e+10	P11021, Q8IXB1, P14625, Q96HE7, P27824, P30101, P07237, P27797	2189	11	19478	6471365089912370	0.24407670155888617	0.0024761815809204004	0.0023856740694806725
P04899				GOTERM_BP_DIRECT	GO:1900026~positive regulation of substrate adhesion-dependent cell spreading	16	0.718132854578097	5.22026e+10	Q07021, P60903, O15144, Q13418, P46109, Q96AC1, Q96S97, P63000, Q14185, Q9H2D6, P60953, Q14155, P07237, P27797, P46108, P21333	2189	44	19478	3.23568e+16	0.25807151178631715	0.002578217753128441	0.002483980692896919
Q15424				GOTERM_BP_DIRECT	GO:0048024~regulation of mRNA splicing, via spliceosome	10	0.4488330341113106	5.27208e+11	Q96PU8, Q4G0J3, Q15637, Q8IYB3, P18583, P84103, P78362, Q5T6W2, Q14498, O75494, P61978	2189	18	19478	4943403888127500	0.26026671663963163	0.002578217753128441	0.002483980692896919
P47897				GOTERM_BP_DIRECT	GO:0019076~viral release from host cell	10	0.4488330341113106	5.27208e+11	P62937, Q9UN37, Q9H9H4, Q16531, O95292, Q99816, O43633, Q9P0L0, P11498, P51149	2189	18	19478	4943403888127500	0.26026671663963163	0.002578217753128441	0.002483980692896919
P99999				GOTERM_BP_DIRECT	GO:0034599~cellular response to oxidative stress	27	1.21185e+16	5.27547e+10	P0DMV8, Q6NUK1, P00390, P62937, O75569, Q13618, P16615, P30044, P32322, Q96C36, O95793, Q8TCS8, P30048, P05198, P09874, P32119, K7EJE8, O43464, P11413, Q9P289, Q8TCT9, Q99497, Q96SL4, O75915, P04179, P07203	2189	103	19478	2332518727796080	0.2604100989442064	0.002578217753128441	0.002483980692896919
O43852				GOTERM_BP_DIRECT	GO:0061136~regulation of proteasomal protein catabolic process	12	0.5385996409335727	5.41281e+10	P54578, P17612, Q9UL46, Q9UHD9, P02649, P54727, P61289, Q06323, Q9UMX0, O00487, P07203	2189	26	19478	4106827845521310	0.26619565098636144	0.002622919183309985	0.002527048230299879
P22087				GOTERM_BP_DIRECT	GO:0045116~protein neddylation	11	0.49371633752244165	5.64751e+10	Q9BT78, Q7L5N1, Q8TBC4, Q13564, Q9UNS2, Q9UBW8, Q92905, P61201, Q99627, P61081, Q13098	2189	22	19478	4.44906e+16	0.27597837594803176	0.002713654626957755	0.002614467180816767
P23396				GOTERM_BP_DIRECT	GO:0006979~response to oxidative stress	31	1.39138e+16	6.60157e+10	P56556, P36969, P30041, P30044, P30048, Q96T60, P02649, O00151, P04040, Q13162, Q16134, Q96HE7, Q5T4S7, P32119, Q92626, O95747, O43169, P50281, O75874, P31749, O75531, Q06830, P28074, O75475, Q6P9B6, Q99497, P30519, P00533, P05067, Q16881, P07203	2189	128	19478	2155015132480580	0.31442002957998905	0.0031456472210640036	0.003030669909206295
P23634				GOTERM_BP_DIRECT	GO:2000434~regulation of protein neddylation	9	0.4039497307001795	7.76815e+10	Q9BT78, Q7L5N1, Q9UNS2, Q9UBW8, Q9H9Q2, Q92905, P61201, Q99627, Q13098	2189	15	19478	5338876199177700	0.3586627584652823	0.003640840895938838	0.0035077636403859844
P24534				GOTERM_BP_DIRECT	GO:1905907~negative regulation of amyloid fibril formation	9	0.4039497307001795	7.76815e+10	P02649, O15212, Q99471, P02511, P61758, O60925, Q9UHV9, P98160, P10909	2189	15	19478	5338876199177700	0.3586627584652823	0.003640840895938838	0.0035077636403859844
O43175				GOTERM_BP_DIRECT	GO:0003009~skeletal muscle contraction	12	0.5385996409335727	8.2096e+10	P07900, P13805, P48788, P45378, P13535, P11055, Q8WZ42, P19237, P12883, P02585, Q7Z406, P63316	2189	27	19478	3.95472e+16	0.37465009932116167	0.003816460770924171	0.003676964390874652
Q13724				GOTERM_BP_DIRECT	GO:0051301~cell division	71	3.18671e+16	8.57976e+10	Q15019, Q14204, O43670, Q14203, P23396, Q9Y265, Q9UBB4, Q53GS9, Q9Y266, Q14008, P33992, P63172, Q9P0V9, Q96CT7, Q9P258, Q9Y6G9, P11171, H0YFY6, Q9H2D6, P43034, P09496, Q00839, Q92974, P07437, Q08J23, O43684, O60216, Q7Z460, P63096, Q9UQE7, P52926, P12270, Q99719, P41208, Q14980, P04899, Q9UN37, Q7Z7K6, P68363, Q9BRX2, O75400, P78406, Q7Z3K3, Q96EE3, Q00535, Q00610, Q9HC35, Q8NFH3, Q8NFH4, P62136,…	2189	397	19478	1591352687412330	0.38774821072073806	0.003956375917254134	0.003811765464874611
P38646				GOTERM_BP_DIRECT	GO:0034605~cellular response to heat	18	0.807899461400359	8.99969e+10	A0A7P0T936, P0DMV8, P07900, Q92769, O43464, P29692, O75340, E9PL71, P17612, P17066, P12270, Q58FF8, P05198, P55072, P25685, P62258, P08238, Q58FF6	2189	56	19478	2860112249559480	0.40227555224938705	0.0040926916079538946	0.00394309864781707
P0DP25				GOTERM_BP_DIRECT	GO:0007007~inner mitochondrial membrane organization	10	0.4488330341113106	9.01852e+10	Q9Y512, O60313, O95202, Q13505, Q9BUR5, Q9H3K2, O75431, Q16891, P38646, Q9NX63	2189	19	19478	4.68322e+16	0.40291894084134827	0.0040926916079538946	0.00394309864781707
Q99873				GOTERM_BP_DIRECT	GO:0006189~'de novo' IMP biosynthetic process	6	0.26929982046678635	9.68967e+09	P30566, O15067, P31939, P22102, P22234, Q06203	2189	6	19478	8898126998629510	0.4254005495268466	0.004362639716606362	0.004203179817905639
P08708				GOTERM_BP_DIRECT	GO:0071346~cellular response to type II interferon	22	0.9874326750448833	9.99025e+10	Q15942, P07814, P04406, P0DP25, O75369, Q08722, O00186, P33176, Q4G0F5, Q5T0I0, Q9H3Q1, O00159, P42224, P61160, A0A7I2YQN2, P08670, P00966, P40429, P61764, P61158, P60953	2189	78	19478	250972812781858	0.43519275215402076	0.004462829876146772	0.004299707902709438
O00231				GOTERM_BP_DIRECT	GO:0030042~actin filament depolymerization	8	0.3590664272890485	1.06012e+12	O75083, Q96SB3, P23528, Q6IBS0, P60981, Q12792, Q5T0I0, Q9Y281	2189	12	19478	5932084665753000	0.45458546154421264	0.004662900147023529	0.004492465356759815
P05388				GOTERM_BP_DIRECT	GO:2001046~positive regulation of integrin-mediated signaling pathway	8	0.3590664272890485	1.06012e+12	P07942, P55268, P25391, P58215, P11047, P08962, P14543, P21333	2189	12	19478	5932084665753000	0.45458546154421264	0.004662900147023529	0.004492465356759815
P11766				GOTERM_BP_DIRECT	GO:0031124~mRNA 3'-end processing	12	0.5385996409335727	1.21544e+11	O43809, P51003, P52298, Q96P16, Q09161, Q12996, Q9NQG5, Q16630, Q8N684, Q05048, Q8N7H5, Q9UKF6	2189	28	19478	3813482999412640	0.5009408224264714	0.0052650633234041285	0.005072618721341963
P20340				GOTERM_BP_DIRECT	GO:0031116~positive regulation of microtubule polymerization	12	0.5385996409335727	1.21544e+11	A0A7P0T936, Q9NWH9, Q14203, P23396, P56539, Q7Z460, P63000, H0YFY6, Q9Y295, Q15691, P46821, Q13153, Q14980	2189	28	19478	3813482999412640	0.5009408224264714	0.0052650633234041285	0.005072618721341963
P26373				GOTERM_BP_DIRECT	GO:0043490~malate-aspartate shuttle	7	0.3141831238779174	1.2399e+12	O75746, Q02978, P00505, P40926, P17174, P40925, Q9UJS0	2189	9	19478	6920765443378500	0.5078735562677557	0.005290862980772603	0.005097475369198369
P35221				GOTERM_BP_DIRECT	GO:1903608~protein localization to cytoplasmic stress granule	7	0.3141831238779174	1.2399e+12	P67809, Q92499, O00571, Q13153, Q08211, P05455	2189	9	19478	6920765443378500	0.5078735562677557	0.005290862980772603	0.005097475369198369
P41091				GOTERM_BP_DIRECT	GO:2000736~regulation of stem cell differentiation	11	0.49371633752244165	1.38604e+12	O95983, Q92769, Q08J23, O94776, Q14839, Q86YP4, Q16576, Q09028, Q9NX40, Q13330	2189	24	19478	4078308207705190	0.5473310283632414	0.005827494395773893	0.0056144922396499436
P46781				GOTERM_BP_DIRECT	GO:0016310~phosphorylation	11	0.49371633752244165	1.38604e+12	Q9H0E2, P29323, Q9UHJ6, Q00535, P27361, P31749, Q13177, Q13153, Q7L7X3, P40763, P11387	2189	24	19478	4078308207705190	0.5473310283632414	0.005827494395773893	0.0056144922396499436
P78417				GOTERM_BP_DIRECT	GO:0006607~NLS-bearing protein import into nucleus	10	0.4488330341113106	1.4765e+11	P49792, Q14974, O00505, P52294, O00629, O60684, Q7Z3B4, P52292, O00410, Q8NFH5	2189	20	19478	4.44906e+16	0.5701530536050704	0.006162509038608659	0.005937261681303796
Q01082				GOTERM_BP_DIRECT	GO:0098869~cellular oxidant detoxification	21	0.9425493716337522	1.67153e+12	Q13423, P36969, Q9BRX8, Q92626, P00390, Q9Y2Q3, O14880, Q6DKJ4, P28161, P30041, P30044, Q7LBC6, P78417, P30048, O60613, P02649, Q96SL4, Q13162, P09211, Q16881, P07203	2189	75	19478	2.49148e+16	0.6155196849093088	0.006924164281819304	0.006671077479633185
Q10567				GOTERM_BP_DIRECT	GO:0071230~cellular response to amino acid stimulus	19	0.8527827648114902	1.68321e+12	P02452, P02462, P02461, Q14103, P12109, Q9HB90, Q6IAA8, O43504, Q13618, O00410, Q9UHA4, P17655, P16234, D6R9P3, Q9P2J5, P00966, P08123, P00533, Q9NRA1	2189	64	19478	2641631452718130	0.6180783687530393	0.006924164281819304	0.006671077479633185
Q8NBJ5				GOTERM_BP_DIRECT	GO:0006325~chromatin organization	49	2.19928e+16	2.06469e+12	Q9UKL0, P26583, P36969, P27694, P35659, O75367, Q9NP66, Q8IXM2, Q06587, Q71UI9, Q9Y4K0, Q9BTT0, Q96T23, Q2TAM5, O14929, Q9BZK7, O60264, Q16576, Q13263, Q00839, O15294, Q9NPA8, Q15424, Q92769, P62805, O94776, P46100, O75531, Q09028, Q86X55, Q08211, P16401, Q9P0M6, P52926, P46379	2189	254	19478	1.71657e+16	0.6929396851096032	0.008432779935674196	0.008124551358102333
Q99733				GOTERM_BP_DIRECT	GO:0006897~endocytosis	40	1.79533e+16	2.66954e+11	Q15811, O00429, O43795, P50570, Q9UNF0, Q9P2R3, P51148, P56539, Q9NX40, P50897, P51149, P15531, P61020, P20339, Q99523, Q99961, Q9Y5X1, Q9Y2T2, Q9UBG0, Q9UJU6, P60953, O15118, Q14677, Q9UKS6, Q9UBC2, O00499, O95782, O00159, O60313, Q07954, O15126, Q13492, Q15075, Q96RF0, P05067, Q9H4M9, Q9UI12, P62820, Q15276	2189	196	19478	1815944285434590	0.7827373450891374	0.010825847406951826	0.01043014924184988
Q9H0U4				GOTERM_BP_DIRECT	GO:0150093~amyloid-beta clearance by transcytosis	6	0.26929982046678635	3.07548e+12	P30533, P20339, Q07954, Q00610, Q15907, Q13492	2189	7	19478	7626965998825290	0.8277537332772672	0.01229761934761495	0.011848126090592997
Q9UIJ7				GOTERM_BP_DIRECT	GO:1904851~positive regulation of establishment of protein localization to telomere	6	0.26929982046678635	3.07548e+12	Q99832, P17987, P50991, P49368, P48643, P40227	2189	7	19478	7626965998825290	0.8277537332772672	0.01229761934761495	0.011848126090592997
Q9UBS4				GOTERM_BP_DIRECT	GO:0045773~positive regulation of axon extension	12	0.5385996409335727	3.48303e+12	A0A7P0T936, P78344, P31150, Q6IBS0, Q7L099, P43034, Q9UPN3, P46821, Q7L576, P32004, P02751, Q9H2P0	2189	31	19478	3444436257534000	0.8635699594923364	0.013830530551836454	0.013325007486895246
Q9Y6M1				GOTERM_BP_DIRECT	GO:0006749~glutathione metabolic process	14	0.6283662477558348	3.70279e+11	P00390, Q9Y2Q3, O75874, P28161, Q04760, P11413, P78417, P21266, P09211, O75915, P00441, P04179, P07203	2189	41	19478	3038384828800320	0.8796859552283591	0.014601778135250725	0.014068065013483077
Q5T0I0				GOTERM_BP_DIRECT	GO:0051402~neuron apoptotic process	23	1.03232e+16	3.7295e+12	O95831, P48681, P06746, Q96A26, Q13564, P12109, P04406, O43464, P12111, Q9H2P0, Q9H3Z4, Q9NR28, P12110, Q00535, P04062, P61764, P01116, Q71U36, Q92542, P49588, P05067, P07203	2189	91	19478	2.24898e+16	0.8815099194068048	0.01460635799893838	0.014072477477466165
Q8N1G4				GOTERM_BP_DIRECT	GO:0006103~2-oxoglutarate metabolic process	9	0.4039497307001795	3.87151e+12	Q6YP21, Q02218, P36957, P00505, P12109, O75874, P17174, P09622, P48735	2189	18	19478	4449063499314750	0.8907544445034079	0.01495762495765005	0.014410905192671236
Q14108				GOTERM_BP_DIRECT	GO:0097401~synaptic vesicle lumen acidification	9	0.4039497307001795	3.87151e+12	Q93050, Q16864, O75348, P21281, O75787, P36543, P61421, P38606, Q9UI12	2189	18	19478	4449063499314750	0.8907544445034079	0.01495762495765005	0.014410905192671236
P12110				GOTERM_BP_DIRECT	GO:0006281~DNA repair	55	2.46858e+16	3.99488e+09	P23396, Q9Y265, P15927, Q06787, Q9Y230, P55072, Q14694, P07954, O94874, P06746, P46063, P06748, P46100, O96019, P35244, P35249, Q96S55, P35250, Q9UQE7, Q08945, Q9Y5B9, Q15233, P09429, P27694, P27695, P28340, O75367, P49959, Q96T60, Q7Z6Z7, Q7Z4V5, Q9Y294, O60264, Q16531, P23921, P09874, Q13263, Q9UMS4, P40938, P40937, Q96FW1, P39748, Q9P287, Q09028, P52701, Q7L7X3, Q99459, Q99497, P06493, Q92900,…	2189	303	19478	1.61517e+16	0.8981983740451345	0.015330690010169828	0.014770334254289192
P35637				GOTERM_BP_DIRECT	GO:1990000~amyloid fibril formation	12	0.5385996409335727	4.77295e+11	Q13148, A0A7P0T936, P35637, P04080, P61769, P05067, Q5T0I0, P50402, Q93008, P62942	2189	32	19478	3336797624486060	0.9347694209841253	0.01819450265242178	0.017529470988491013
A0A0D9SF54				GOTERM_BP_DIRECT	GO:0006303~double-strand break repair via nonhomologous end joining	13	0.5834829443447037	4.90322e+11	P09429, P26583, Q9UMS4, P06746, P12956, Q12888, P78527, O00487, P18887, Q9BUH6, P13010, P49959, Q96T60	2189	37	19478	3126368945464420	0.9394539519630399	0.018567307977462342	0.017888649815991618
P25705				GOTERM_BP_DIRECT	GO:0022904~respiratory electron transport chain	10	0.4488330341113106	5.24947e+10	Q15149, P13804, P31040, P04062, Q16134, P47985, Q16718, P38117, P04179	2189	23	19478	3.86875e+16	0.9503339446741971	0.019491204174268733	0.018778776459609382
P52597				GOTERM_BP_DIRECT	GO:0007004~telomere maintenance via telomerase	10	0.4488330341113106	5.24947e+10	O60832, Q9NYB0, P27694, P13010, P07900, P49959, Q9NY12, Q9NX24, Q15185, P08238	2189	23	19478	3.86875e+16	0.9503339446741971	0.019491204174268733	0.018778776459609382
P61163				GOTERM_BP_DIRECT	GO:0071711~basement membrane organization	10	0.4488330341113106	5.24947e+10	P02462, Q9NPQ8, P05556, P02461, Q92626, P12109, Q14118, Q14112, O43903, P14543	2189	23	19478	3.86875e+16	0.9503339446741971	0.019491204174268733	0.018778776459609382
O43169				GOTERM_BP_DIRECT	GO:0007021~tubulin complex assembly	7	0.3141831238779174	5.58158e+11	Q99426, P17987, O75347, Q9BTW9, P02511, P61758	2189	11	19478	5662444453673320	0.9589284269006126	0.020328331357333564	0.01958530560467831
P21281				GOTERM_BP_DIRECT	GO:0048170~positive regulation of long-term neuronal synaptic plasticity	7	0.3141831238779174	5.58158e+11	P29323, Q06787, P51114, Q9Y639, P51116	2189	11	19478	5662444453673320	0.9589284269006126	0.020328331357333564	0.01958530560467831
P60174				GOTERM_BP_DIRECT	GO:0002183~cytoplasmic translational initiation	7	0.3141831238779174	5.58158e+11	P49770, Q13347, Q7L2H7, Q14240, P20042, P41091, P60842	2189	11	19478	5662444453673320	0.9589284269006126	0.020328331357333564	0.01958530560467831
O15427				GOTERM_BP_DIRECT	GO:0050684~regulation of mRNA processing	9	0.4039497307001795	6.03126e+11	Q7KZ85, Q9NWH9, Q15424, Q09161, P78362, P21127, Q08211, Q9Y5S9, P61326	2189	19	19478	4.2149e+16	0.9682452794721137	0.021827047318213093	0.02102924163624273
Q9UBQ5				GOTERM_BP_DIRECT	GO:1903543~positive regulation of exosomal secretion	8	0.3590664272890485	6.34278e+11	Q9UN37, O00560, Q99816, Q8WUM4, O43633, Q92783, O14964, P51149	2189	15	19478	4.74567e+16	0.9734294054431961	0.0228100594779671	0.021976323480958508
Q13177				GOTERM_BP_DIRECT	GO:0051592~response to calcium ion	16	0.718132854578097	6.63806e+10	O75746, Q14103, P55157, P0DP25, O43865, O75340, P50995, Q9UBV8, Q08209, P31150, Q9UJS0, P00533, O94979, P45379, Q8WZ42	2189	54	19478	2.63648e+16	0.9775598654380424	0.023722774112989908	0.02285567726275995
Q9UHG3				GOTERM_BP_DIRECT	GO:0099577~regulation of translation at presynapse, modulating synaptic transmission	5	0.2244165170556553	7.22935e+11	Q06787, P51114, P51116	2189	5	19478	8898126998629510	0.9840011273291196	0.025516926440928664	0.02458425109532634
P00167				GOTERM_BP_DIRECT	GO:0075525~viral translational termination-reinitiation	5	0.2244165170556553	7.22935e+11	O15371, P55884, O75821, Q14152, Q9Y262	2189	5	19478	8898126998629510	0.9840011273291196	0.025516926440928664	0.02458425109532634
O60568				GOTERM_BP_DIRECT	GO:0070527~platelet aggregation	15	0.6732495511669658	7.30685e+11	P21291, P62937, P60709, O00186, O00299, Q13418, P30101, P35579, P16234, P18206, A0A2R8Y793, P61764, P24844, P04792, P21333, Q9Y490	2189	49	19478	2.72392e+16	0.9846950964864033	0.025632238322730202	0.024695348184666087
P06733				GOTERM_BP_DIRECT	GO:0036261~7-methylguanosine cap hypermethylation	6	0.26929982046678635	7.43961e+11	P62316, P14678, P62318, P62308, P62314, P62304	2189	8	19478	6673595248972130	0.9858147305790326	0.02593882950893466	0.02499073308232267
P13073				GOTERM_BP_DIRECT	GO:0051131~chaperone-mediated protein complex assembly	10	0.4488330341113106	7.56752e+11	P0DMV8, P07900, K7EJE8, P78371, O15212, Q15185, P34932, P08238, P10809, P10909	2189	24	19478	3.70755e+16	0.9868159467522517	0.026224904035196166	0.025266351229432615
O00571				GOTERM_BP_DIRECT	GO:0007160~cell-matrix adhesion	25	1.12208e+16	7.74473e+11	P06756, P18084, Q5H8C1, Q13418, P50895, P32004, Q9Y6C2, P23229, Q96AC1, Q00535, P63000, Q14112, P07355, P08962, P08648, P05556, Q15942, P02461, Q9BX67, Q9BX66, P35222, P13612, P14543, P18206, P02751	2189	108	19478	2059751620053120	0.9880873031200684	0.026677317748196906	0.025702228659464282
A0A7I2YQN2				GOTERM_BP_DIRECT	GO:0036503~ERAD pathway	23	1.03232e+16	8.15476e+11	Q96CS3, Q8TAT6, Q96A33, P14625, O75477, Q8TCJ2, O43765, Q96D15, Q9NYU2, Q9UBV2, P11021, P62333, Q9UHD9, Q8IXB1, Q96DZ1, P46379, Q92575, P27824, Q9UMX0, P55072, P27797, O94905, P60468	2189	96	19478	2.13184e+16	0.9905788026533556	0.02792150191603031	0.026900936351068726
P16615				GOTERM_BP_DIRECT	GO:0042147~retrograde transport, endosome to Golgi	22	0.9874326750448833	8.27187e+10	Q14203, Q92538, O75436, Q9NRW1, Q9UID3, Q9Y3E0, Q9P2R3, Q4G0F5, O60749, P51149, Q9C0C9, Q9UNH7, Q53S08, Q9UBQ0, Q00610, P40616, Q9Y5X3, O15498, P20340, Q13596, Q96QK1, O60271	2189	90	19478	2175097710776100	0.9911895002873644	0.02815389169009361	0.02712483199033328
P31040				GOTERM_BP_DIRECT	GO:0006626~protein targeting to mitochondrion	11	0.49371633752244165	8.3565e+11	Q9NS69, Q9Y3D6, Q5JRX3, P51572, O00170, O96008, O94826, Q9Y5L4, Q15785, Q15388, O43615	2189	29	19478	3.37515e+16	0.9916060610112453	0.028273655608017968	0.027240218388347493
P61224				GOTERM_BP_DIRECT	GO:0006098~pentose-phosphate shunt	7	0.3141831238779174	0.0010103041320215916	P29401, O95336, Q9Y315, Q9UHJ6, P37837, P52209, P11413	2189	12	19478	5190574082533880	0.9969107879373638	0.033669256315055615	0.03243860318986382
P12235				GOTERM_BP_DIRECT	GO:0022900~electron transport chain	8	0.3590664272890485	0.0010186745964506157	Q14554, O43676, P45880, P31040, Q16134, P00403, P16435, O43181	2189	16	19478	4.44906e+16	0.9970553053080686	0.033669256315055615	0.03243860318986382
Q96D15				GOTERM_BP_DIRECT	GO:0045047~protein targeting to ER	8	0.3590664272890485	0.0010186745964506157	P61619, Q15005, P61011, Q9Y6A9, P37108, Q9Y5M8, P61009	2189	16	19478	4.44906e+16	0.9970553053080686	0.033669256315055615	0.03243860318986382
Q14152				GOTERM_BP_DIRECT	GO:0006892~post-Golgi vesicle-mediated transport	8	0.3590664272890485	0.0010186745964506157	Q92538, O00161, O14828, P50570, O43795, Q8WVM8, O15126, P36405	2189	16	19478	4.44906e+16	0.9970553053080686	0.033669256315055615	0.03243860318986382
Q92900				GOTERM_BP_DIRECT	GO:0031507~heterochromatin formation	18	0.807899461400359	0.0011149262919187817	P09429, Q3BDU5, P83916, Q92769, O75367, Q71UI9, P16104, Q03252, Q9P0M6, Q96ST3, P20700, P52926, Q6FI13, Q13185, O60264, P02545, P45973	2189	68	19478	2355386558460750	0.9983026805921641	0.03663878469650341	0.035299591621727404
P61981				GOTERM_BP_DIRECT	GO:0000387~spliceosomal snRNP assembly	11	0.49371633752244165	0.0011285223480807618	Q9Y3F4, O43290, P09234, P62316, P14678, Q15020, P62318, P62308, O14744, P62314, P62304	2189	30	19478	3262646566164150	0.9984297723085952	0.03666415219503293	0.03532403190668702
P18669				GOTERM_BP_DIRECT	GO:0031032~actomyosin structure organization	11	0.49371633752244165	0.0011285223480807618	P35580, P35749, A8K968, Q15417, P11171, Q9Y5S2, P68032, Q92614, E9PDU6, P35579, Q99439, Q7Z406	2189	30	19478	3262646566164150	0.9984297723085952	0.03666415219503293	0.03532403190668702
P20073				GOTERM_BP_DIRECT	GO:0007052~mitotic spindle organization	16	0.718132854578097	0.0012236215460843568	Q14204, O00139, P62826, Q9Y266, P16949, Q14008, Q9P287, Q13418, P18754, Q7Z460, Q9Y3A5, P23258, Q66K74, Q15257, Q13561	2189	57	19478	2.49772e+16	0.9990889858536922	0.03930712359837277	0.03787039942347596
P61204				GOTERM_BP_DIRECT	GO:0009306~protein secretion	16	0.718132854578097	0.0012236215460843568	Q9UBF2, Q9Y678, P55157, Q5JRA6, P13667, Q6NZI2, Q96D15, Q9UBV2, Q9H4A6, O76070, P30040, Q15363, P43034, P27824, Q8N6T3	2189	57	19478	2.49772e+16	0.9990889858536922	0.03930712359837277	0.03787039942347596
P26640				GOTERM_BP_DIRECT	GO:0071364~cellular response to epidermal growth factor stimulus	14	0.6283662477558348	0.0012514113144002112	P51452, P02452, Q96SB3, P19174, P31749, P33993, Q06124, P19338, Q9UNH7, P27708, P68104, P46940, P00533, P56192	2189	46	19478	2708125608278540	0.9992229850095806	0.03997525081419222	0.0385141057599484
E9PAV3				GOTERM_BP_DIRECT	GO:0048511~rhythmic process	21	0.9425493716337522	0.0013235057250694346	Q13148, Q8WXF1, O00429, P78527, Q08211, P11387, Q96ST3, P63244, P17844, P68400, Q00535, Q8N163, Q13185, Q16531, P06493, P49841, Q93009, Q93008, P23246	2189	87	19478	2.14782e+16	0.9994857588176536	0.0420433651997057	0.040506627996708414
O00299				GOTERM_BP_DIRECT	GO:0045333~cellular respiration	13	0.5834829443447037	0.0013652860575705038	P10606, P31930, P13073, P28331, P14927, P08574, P99999, P00403, P14406, Q9UJS0, P22695, P20674	2189	41	19478	2821357341028860	0.9995951685401341	0.04313097059219967	0.041554480061634834
P25788				GOTERM_BP_DIRECT	GO:0180010~co-transcriptional mRNA 3'-end processing, cleavage and polyadenylation pathway	6	0.26929982046678635	0.001518924193696489	O43809, P51003, Q12996, Q16630, Q8N684, Q9UKF6	2189	9	19478	5932084665753000	0.9998320444695273	0.046947073186792025	0.04523109936796734
P31946				GOTERM_BP_DIRECT	GO:0042255~ribosome assembly	6	0.26929982046678635	0.001518924193696489	O60841, Q9BY44, P06748, Q9Y221, P55010, P47813	2189	9	19478	5932084665753000	0.9998320444695273	0.046947073186792025	0.04523109936796734
P60953				GOTERM_BP_DIRECT	GO:0014883~transition between fast and slow fiber	6	0.26929982046678635	0.001518924193696489	P13805, Q08209, P16615, P19237, P12883, P63316	2189	9	19478	5932084665753000	0.9998320444695273	0.046947073186792025	0.04523109936796734
P10155				GOTERM_BP_DIRECT	GO:2000637~positive regulation of miRNA-mediated gene silencing	6	0.26929982046678635	0.001518924193696489	Q01085, Q06787, P51114, Q14671	2189	9	19478	5932084665753000	0.9998320444695273	0.046947073186792025	0.04523109936796734
P67812				GOTERM_BP_DIRECT	GO:0006094~gluconeogenesis	14	0.6283662477558348	0.0015545474852980553	P06744, P06733, P13929, P40926, P11498, P18669, Q02978, P36871, P00558, P17174, P60174, P09972, Q9UJS0, P09104	2189	47	19478	2.65051e+16	0.9998630396102952	0.04734098966922314	0.045610617713842304
P49755				GOTERM_BP_DIRECT	GO:0021987~cerebral cortex development	20	0.8976660682226212	0.0015645890875764924	Q13885, P02461, Q92879, Q96SB3, P19022, O43776, P11166, P16104, P46109, P07196, Q07812, Q9BVA1, P31939, P22102, O60341, Q71U36, P43034, P62258, P46108, P21333	2189	82	19478	2170274877714510	0.9998706936766625	0.04734098966922314	0.045610617713842304
P33176				GOTERM_BP_DIRECT	GO:0006479~protein methylation	8	0.3590664272890485	0.001564786122330041	P22061, P62495, Q8NCA5, Q99873, P15170, P14678, P62318, Q52LJ0	2189	17	19478	4187353881708000	0.9998708395049609	0.04734098966922314	0.045610617713842304
P35241				GOTERM_BP_DIRECT	GO:0140694~membraneless organelle assembly	8	0.3590664272890485	0.001564786122330041	Q9BX40, P35637, Q14444, Q8WXF1, Q06787, P51114	2189	17	19478	4187353881708000	0.9998708395049609	0.04734098966922314	0.045610617713842304
P13804				GOTERM_BP_DIRECT	GO:0043488~regulation of mRNA stability	13	0.5834829443447037	0.001718731738501548	Q5PRF9, P27695, Q92945, P08670, P31749, Q9Y2V2, Q06787, Q8NC51, P51114, Q14671, P51116	2189	42	19478	2754182166242460	0.9999465178907904	0.05172477937237816	0.049834174460026456
P40227				GOTERM_BP_DIRECT	GO:0072659~protein localization to plasma membrane	31	1.39138e+16	0.001820310465296462	Q15436, A8K968, O75781, P56539, P35613, P15311, A0A7P0T8A7, P60033, P35241, Q15363, P61006, P62834, P61764, P61026, Q14254, O14745, P60903, O75955, Q13641, O15230, P35609, P14625, P19022, P14923, Q01082, P22307, P54709, P29317, Q9H4M9, O75915, P21333, P05026	2189	154	19478	1.79118e+16	0.9999701110029051	0.05449494890348257	0.05250309085506916
P40925				GOTERM_BP_DIRECT	GO:0006284~base-excision repair	12	0.5385996409335727	0.0018636308046897255	P18887, P27694, P06746, P27695, P23396, P15927, Q7Z6Z7, P52926, P17096, P39748, Q96K76, P35244	2189	37	19478	2.88588e+16	0.999976679621006	0.055501254902165884	0.05347261511997759
Q969X5				GOTERM_BP_DIRECT	GO:0036258~multivesicular body assembly	11	0.49371633752244165	0.0019649462616734186	Q96FZ7, P53990, Q9UN37, Q9H9H4, Q9H444, Q99816, Q8WUM4, O43633, Q92783, O14964, Q9NP79	2189	32	19478	3.05873e+16	0.9999869486090582	0.05646557880905913	0.05440169179067974
P08758				GOTERM_BP_DIRECT	GO:0000413~protein peptidyl-prolyl isomerization	5	0.2244165170556553	0.0019750115008415224	Q9Y3C6, P23284, P62937, P62942	2189	6	19478	7415105832191250	0.9999876799492916	0.05646557880905913	0.05440169179067974
P09211				GOTERM_BP_DIRECT	GO:0006102~isocitrate metabolic process	5	0.2244165170556553	0.0019750115008415224	P51553, Q99798, O75874, P50213, P48735	2189	6	19478	7415105832191250	0.9999876799492916	0.05646557880905913	0.05440169179067974
P27348				GOTERM_BP_DIRECT	GO:1904395~positive regulation of skeletal muscle acetylcholine-gated channel clustering	5	0.2244165170556553	0.0019750115008415224	P46109, P49354, Q9Y4F1, Q14696, P46108	2189	6	19478	7415105832191250	0.9999876799492916	0.05646557880905913	0.05440169179067974
P36957				GOTERM_BP_DIRECT	GO:0007044~cell-substrate junction assembly	5	0.2244165170556553	0.0019750115008415224	P08648, P23229, Q9HBL0, P02751, Q9Y490	2189	6	19478	7415105832191250	0.9999876799492916	0.05646557880905913	0.05440169179067974
P10644				GOTERM_BP_DIRECT	GO:0031579~membrane raft organization	5	0.2244165170556553	0.0019750115008415224	Q96S97, P56539, P50897, O15118	2189	6	19478	7415105832191250	0.9999876799492916	0.05646557880905913	0.05440169179067974
Q92538				GOTERM_BP_DIRECT	GO:0048205~COPI coating of Golgi vesicle	5	0.2244165170556553	0.0019750115008415224	Q92538, Q15363, P49755, Q9BVK6, Q8N6T3	2189	6	19478	7415105832191250	0.9999876799492916	0.05646557880905913	0.05440169179067974
Q15631				GOTERM_BP_DIRECT	GO:0110011~regulation of basement membrane organization	5	0.2244165170556553	0.0019750115008415224	P07942, P55268, P25391, P11047, P14543	2189	6	19478	7415105832191250	0.9999876799492916	0.05646557880905913	0.05440169179067974
P12429				GOTERM_BP_DIRECT	GO:0072657~protein localization to membrane	10	0.4488330341113106	0.001985876437059872	P16870, O14617, Q96AC1, Q9HB90, P30419, Q6IAA8, Q92544, Q99805, O14964, P46108	2189	27	19478	3295602592085000	0.9999884234779247	0.05649373864233009	0.05442882234707878
Q92614				GOTERM_BP_DIRECT	GO:0060048~cardiac muscle contraction	13	0.5834829443447037	0.0021439815958270384	P52564, P12829, P10253, P19237, P12883, A0A087WWU8, O14958, J3KN67, P09493, P48788, P45379, Q8WZ42, P05026, P63316	2189	43	19478	2690131418190310	0.9999953210995476	0.060094542965387285	0.05789801280103507
Q9UNM6				GOTERM_BP_DIRECT	GO:0048488~synaptic vesicle endocytosis	13	0.5834829443447037	0.0021439815958270384	O94973, O00499, O95782, O43747, P17655, Q14160, O76070, Q00535, P63010, P09496, P27824, P63027, Q13363	2189	43	19478	2690131418190310	0.9999953210995476	0.060094542965387285	0.05789801280103507
Q92499				GOTERM_BP_DIRECT	GO:0034504~protein localization to nucleus	13	0.5834829443447037	0.0021439815958270384	P02452, O43660, O15075, Q3BDU5, O14980, P52306, P51858, Q8N7H5, Q8TEX9, Q5JTV8, P02545, P62913, P62258, P27797	2189	43	19478	2690131418190310	0.9999953210995476	0.060094542965387285	0.05789801280103507
O75874				GOTERM_BP_DIRECT	GO:0016236~macroautophagy	18	0.807899461400359	0.0021788147648533034	Q96FZ7, Q8WUD1, Q9UN37, Q9H444, O43633, P12931, Q9NP79, Q96HS1, Q9H9H4, Q99816, Q8WUM4, Q9UMX0, Q92783, P55072, O14964, P61019, O15118	2189	72	19478	2224531749657370	0.9999961677364092	0.060772989392347265	0.05855166116866756
P24539				GOTERM_BP_DIRECT	GO:0007010~cytoskeleton organization	31	1.39138e+16	0.0022378520283739076	Q16204, Q9Y5S2, Q9UNF0, O75147, O75400, O75781, Q03252, P35611, A0A087WWU8, P40123, Q9UEY8, A0A2R8Y793, P02649, P23528, Q92692, P09493, P26038, P26232, Q9UKS6, P60709, O94875, O95425, B1AK88, P17661, O00499, Q9H299, P20700, Q7Z460, A0A494C0G5, Q8WX93, J3KN67, Q01518, Q99439	2189	156	19478	1.76822e+16	0.999997267728148	0.06211668882641749	0.05984624671996047
Q58FF8				GOTERM_BP_DIRECT	GO:0097435~supramolecular fiber organization	8	0.3590664272890485	0.002314190393909315	A0A7P0T936, P02461, Q07812, P20908, P08238, P62942, P80723	2189	18	19478	3.95472e+16	0.9999982359101123	0.06392531725784283	0.06158876753645612
O60841				GOTERM_BP_DIRECT	GO:0042542~response to hydrogen peroxide	12	0.5385996409335727	0.0023604745476145427	P17655, P02452, P42224, Q99497, P04040, P02511, P46108, P00441, P30048, P04179, P07203	2189	38	19478	2.80993e+16	0.9999986469489339	0.06457987302995194	0.062219398482337394
P04406				GOTERM_BP_DIRECT	GO:0007339~binding of sperm to zona pellucida	12	0.5385996409335727	0.0023604745476145427	P50990, P50991, P45880, A0A0C4DFZ2, P16435, P13861, Q99832, P17987, P78371, P04075, P49368, P48643, Q14157	2189	38	19478	2.80993e+16	0.9999986469489339	0.06457987302995194	0.062219398482337394
Q14315				GOTERM_BP_DIRECT	GO:0006629~lipid metabolic process	46	2064631956912020	0.0024703026179684682	P35914, P52895, Q9BTV4, O94788, Q8IV08, P53985, P46109, Q01469, P25705, Q96CM8, Q9NZ01, P07099, Q99829, P98160, Q15102, P46108, Q15067, O95864, Q9Y5X9, P54687, P55157, P53396, P55058, O43488, O14880, Q01581, Q9H7Z7, A0A0C4DFZ2, P11413, P11498, Q00169, P22307, Q9BWD1, P68402, P14550, P15121, Q9NPJ3, Q07954, P09960, O14773, P05165, P07686, Q99714, P10909, P06576	2189	262	19478	1.56227e+16	0.9999992790282649	0.06702856384518589	0.06457858660775255
Q8NCA5				GOTERM_BP_DIRECT	GO:1904263~positive regulation of TORC1 signaling	15	0.6732495511669658	0.002473421995686293	O15294, Q9HB90, P31749, Q96FW1, Q6IAA8, O43504, P31153, Q13618, P12931, Q9UHA4, P55735, Q96EE3, Q9P2J5, Q99873, Q15382	2189	55	19478	2.42676e+16	0.999999291805245	0.06702856384518589	0.06457858660775255
O95573				GOTERM_BP_DIRECT	GO:0042752~regulation of circadian rhythm	17	0.763016157989228	0.002565033176497679	Q13148, Q14103, Q8WXF1, P36873, P78527, P62140, Q8N163, Q16531, P06493, P49841, P62136, Q93009, Q15233, Q93008, P23246	2189	67	19478	2.25773e+16	0.9999995811288249	0.06906645348930514	0.06654198885494614
P07195				GOTERM_BP_DIRECT	GO:0030855~epithelial cell differentiation	22	0.9874326750448833	0.0025727797469783133	Q9H0E2, P31942, P02462, P52895, Q9BUT1, P20073, P07858, Q9Y2Q3, Q15417, P37802, O43347, P50416, E9PDU6, P12004, P17931, P00558, Q01995, O14773, P09972, P06493, P49748, P09525, P21796	2189	98	19478	1.99754e+16	0.9999995993234706	0.06906645348930514	0.06654198885494614
Q9BS26				GOTERM_BP_DIRECT	GO:0030174~regulation of DNA-templated DNA replication initiation	7	0.3141831238779174	0.0026915237102730066	Q96S55, Q14566, P33992, P33993, P25205, P33991, P49736	2189	14	19478	4.44906e+16	0.9999997971666776	0.07059693841899564	0.06801653266006419
P07741				GOTERM_BP_DIRECT	GO:0051149~positive regulation of muscle cell differentiation	7	0.3141831238779174	0.0026915237102730066	Q9BWF3, Q16539, P07942, P55268, P25391, P11047, P14543	2189	14	19478	4.44906e+16	0.9999997971666776	0.07059693841899564	0.06801653266006419
P04075				GOTERM_BP_DIRECT	GO:0006090~pyruvate metabolic process	7	0.3141831238779174	0.0026915237102730066	P00338, P07195, P23368, P11498, P21796, Q6P587, P09622	2189	14	19478	4.44906e+16	0.9999997971666776	0.07059693841899564	0.06801653266006419
P08238				GOTERM_BP_DIRECT	GO:0031115~negative regulation of microtubule polymerization	7	0.3141831238779174	0.0026915237102730066	P16949, Q9BTW9, P11137, Q15691, P04350, Q02790	2189	14	19478	4.44906e+16	0.9999997971666776	0.07059693841899564	0.06801653266006419
P10909				GOTERM_BP_DIRECT	GO:0034333~adherens junction assembly	7	0.3141831238779174	0.0026915237102730066	P18206, Q9BX67, A0A2R8Y793, P60709, Q9BTW9, P35222, Q13177	2189	14	19478	4.44906e+16	0.9999997971666776	0.07059693841899564	0.06801653266006419
P17987				GOTERM_BP_DIRECT	GO:0047497~mitochondrion transport along microtubule	6	0.26929982046678635	0.0027574485141620532	P42704, P33176, Q66K74, P46821, Q8IXI1, Q8IXI2	2189	10	19478	5338876199177700	0.9999998610107325	0.07102293064855235	0.06842695434467906
P63241				GOTERM_BP_DIRECT	GO:0051292~nuclear pore complex assembly	6	0.26929982046678635	0.0027574485141620532	P52948, Q92621, P57740, Q8N1F7, Q9NQC3, P51114	2189	10	19478	5338876199177700	0.9999998610107325	0.07102293064855235	0.06842695434467906
P48681				GOTERM_BP_DIRECT	GO:0005980~glycogen catabolic process	6	0.26929982046678635	0.0027574485141620532	P35573, P06737, P11217, P11216, P08237, P10253	2189	10	19478	5338876199177700	0.9999998610107325	0.07102293064855235	0.06842695434467906
Q86UP2				GOTERM_BP_DIRECT	GO:0010591~regulation of lamellipodium assembly	6	0.26929982046678635	0.0027574485141620532	P63000, B1AK88, Q6IBS0, P29317, Q12792, P60953	2189	10	19478	5338876199177700	0.9999998610107325	0.07102293064855235	0.06842695434467906
O60749				GOTERM_BP_DIRECT	GO:0007015~actin filament organization	29	1.30162e+16	0.0028909383820041575	Q9NYL9, Q9UI15, O43795, Q15417, Q9BR76, P56539, E9PDU6, A0A087WWU8, P40123, P09493, P63000, P02787, P29966, P60953, Q92974, Q96SB3, Q16658, Q7L099, P37802, P68032, Q5T0I0, A0A2R8Y5V9, O00159, Q96JJ3, J3KN67, P49006, P04075, Q16643, Q9ULV4, Q01518, Q99439	2189	145	19478	1.77963e+16	0.9999999353531194	0.07412728999237565	0.07141784549982468
Q13162				GOTERM_BP_DIRECT	GO:0007229~integrin-mediated signaling pathway	24	1.0772e+16	0.0029520711294687843	P08648, P05556, Q15942, P02461, P06756, P18084, O14672, O15230, O14495, Q08722, Q13618, Q06124, P12931, Q13418, P13612, Q9P258, P35579, Q96AC1, P23229, P35221, Q14185, P60953, P02751, Q9Y490	2189	112	19478	1906741499706320	0.999999954470586	0.07496919801640928	0.07222898074018866
P05198				GOTERM_BP_DIRECT	GO:0000184~nuclear-transcribed mRNA catabolic process, nonsense-mediated decay	12	0.5385996409335727	0.0029592519475098297	P62495, P38919, P52298, Q09161, Q9NYF8, P11940, P15170, Q92900, P60228, Q9Y5S9, P61326, Q15287	2189	39	19478	2.73789e+16	0.9999999563074791	0.07496919801640928	0.07222898074018866
P17980				GOTERM_BP_DIRECT	GO:0031623~receptor internalization	15	0.6732495511669658	0.002963105762803165	P05556, P50570, P11233, P15311, P20339, P62993, P21926, P60033, Q02246, Q07954, Q00610, Q13492, Q13596, O14964, P02786	2189	56	19478	2383426874632900	0.9999999572625587	0.07496919801640928	0.07222898074018866
Q15366				GOTERM_BP_DIRECT	GO:0005975~carbohydrate metabolic process	31	1.39138e+16	0.0030169781286903557	O95336, P06737, P37837, Q9UHJ6, O43399, P34949, P11169, Q04760, O95394, Q3LXA3, Q9NS86, P50213, P10253, P46926, O75390, P05091, P36871, Q9BWS9, Q15124, P06744, P51553, Q14697, O43488, P30837, P11216, O00754, P16278, P15121, P08195, P07686, P48735	2189	159	19478	1.73485e+16	0.999999968621926	0.07599595127687865	0.07321820489407563
P13807				GOTERM_BP_DIRECT	GO:0006469~negative regulation of protein kinase activity	13	0.5834829443447037	0.0032522747903221995	P29323, P61981, P62937, Q99653, P31749, Q9Y224, P23381, P47897, P09211, Q13177, P04792, P50148	2189	45	19478	2.57057e+16	0.9999999918627492	0.08156362829413305	0.07858237640300438
P60842				GOTERM_BP_DIRECT	GO:0005978~glycogen biosynthetic process	8	0.3590664272890485	0.0033123113915487826	P13807, P35573, Q04446, P31749, Q16851, Q15185, Q7L775, P11310	2189	19	19478	3746579788896630	0.9999999942336886	0.082346941464678	0.07933705850453149
P63244				GOTERM_BP_DIRECT	GO:1902176~negative regulation of oxidative stress-induced intrinsic apoptotic signaling pathway	8	0.3590664272890485	0.0033123113915487826	P62937, Q99497, O43464, P31749, P04792, P04179, P07203	2189	19	19478	3746579788896630	0.9999999942336886	0.082346941464678	0.07933705850453149
Q96PK6				GOTERM_BP_DIRECT	GO:0010881~regulation of cardiac muscle contraction by regulation of the release of sequestered calcium ion	9	0.4039497307001795	0.0035121005854836526	Q12797, P17612, O14958, D6R938, P0DP25, P28161, P23327, P78417	2189	24	19478	3.3368e+16	0.9999999981674168	0.08674665272984998	0.0835759548598712
P30153				GOTERM_BP_DIRECT	GO:0016197~endosomal transport	17	0.763016157989228	0.0035196263437084984	Q15811, O15075, Q9UN37, Q9UBC2, Q6IAA8, Q9P2R3, Q07960, P60880, Q9GZM7, Q9Y5X1, Q15286, Q13492, P61026, Q96RF0, O14964, Q9H4M9, Q9ULV4	2189	69	19478	2.19229e+16	0.9999999982448708	0.08674665272984998	0.0835759548598712
O76094				GOTERM_BP_DIRECT	GO:0018107~peptidyl-threonine phosphorylation	12	0.5385996409335727	0.003674323007206448	P68400, P49840, P27708, O95747, Q00535, D6R938, P67870, P28482, P31749, P06493, P49841, P78527	2189	40	19478	2.66944e+16	0.9999999992776217	0.0901707251296415	0.08687487316180395
O14880				GOTERM_BP_DIRECT	GO:0007409~axonogenesis	22	0.9874326750448833	0.003759130843008362	P26232, O75955, Q562R1, P60709, P16949, Q9Y4W6, Q02880, Q06124, P78559, Q00169, P20336, A0A2R8Y793, P60880, Q00535, P07196, P61006, Q13492, P09543, P61026, Q66K74, P46821, Q15334, P05067	2189	101	19478	1.93821e+16	0.999999999556007	0.091857735727871	0.08850022142791909
P62195				GOTERM_BP_DIRECT	GO:0046039~GTP metabolic process	7	0.3141831238779174	0.004063021100634589	O60313, P27144, P62826, Q01433, Q9UIJ7, Q9ULC3, P08754	2189	15	19478	4152459266027100	0.9999999999224175	0.09798309125026171	0.09440168760015595
Q93008				GOTERM_BP_DIRECT	GO:0014044~Schwann cell development	7	0.3141831238779174	0.004063021100634589	P62993, P55268, Q00535, P28482, P27361, Q02750, P11047	2189	15	19478	4152459266027100	0.9999999999224175	0.09798309125026171	0.09440168760015595
P20618				GOTERM_BP_DIRECT	GO:1990090~cellular response to nerve growth factor stimulus	11	0.49371633752244165	0.004087513949545767	A0A7P0T936, O15145, P18031, P31749, Q15286, P62834, O43237, Q9H4M9, P26378, P46108, P09874	2189	35	19478	2796554199569270	0.999999999932595	0.09798309125026171	0.09440168760015595
P04632				GOTERM_BP_DIRECT	GO:0000278~mitotic cell cycle	27	1.21185e+16	0.004144777423423402	Q14203, P68363, Q9BVA1, Q00610, Q9HC35, P21127, Q13123, O75935, P07437, Q13885, P62826, Q9BTW9, Q13509, Q8TD19, P68371, Q9BUF5, P67775, Q9UQE7, P68366, P23258, P04350, Q71U36, P41208, O14974, A6NHL2	2189	135	19478	1.77963e+16	0.9999999999514821	0.09798309125026171	0.09440168760015595
P00338				GOTERM_BP_DIRECT	GO:0000389~mRNA 3'-splice site recognition	5	0.2244165170556553	0.0041982961448608115	Q15459, Q12874, Q15637, Q9ULR0	2189	7	19478	6355804999021070	0.9999999999643185	0.09798309125026171	0.09440168760015595
P00558				GOTERM_BP_DIRECT	GO:0000056~ribosomal small subunit export from nucleus	5	0.2244165170556553	0.0041982961448608115	Q99567, P06748, P62826, O14980, P62841	2189	7	19478	6355804999021070	0.9999999999643185	0.09798309125026171	0.09440168760015595
P08559				GOTERM_BP_DIRECT	GO:0017185~peptidyl-lysine hydroxylation	5	0.2244165170556553	0.0041982961448608115	O60568, O00469, Q92791, Q02809, Q8IVL6	2189	7	19478	6355804999021070	0.9999999999643185	0.09798309125026171	0.09440168760015595
P22059				GOTERM_BP_DIRECT	GO:0072655~establishment of protein localization to mitochondrion	5	0.2244165170556553	0.0041982961448608115	P31749, P19367, P52789, P11233	2189	7	19478	6355804999021070	0.9999999999643185	0.09798309125026171	0.09440168760015595
P28066				GOTERM_BP_DIRECT	GO:0070836~caveola assembly	5	0.2244165170556553	0.0041982961448608115	P12109, Q9UNF0, P46940, Q13418, P56539	2189	7	19478	6355804999021070	0.9999999999643185	0.09798309125026171	0.09440168760015595
P51148				GOTERM_BP_DIRECT	GO:0000055~ribosomal large subunit export from nucleus	5	0.2244165170556553	0.0041982961448608115	Q99567, P06748, P62826, O14980, Q9NU22	2189	7	19478	6355804999021070	0.9999999999643185	0.09798309125026171	0.09440168760015595
P55795				GOTERM_BP_DIRECT	GO:0042256~cytosolic ribosome assembly	5	0.2244165170556553	0.0041982961448608115	Q07021, Q9Y3A5, O00571, P56537	2189	7	19478	6355804999021070	0.9999999999643185	0.09798309125026171	0.09440168760015595
Q13033				GOTERM_BP_DIRECT	GO:0009410~response to xenobiotic stimulus	44	1.97487e+16	0.004282784457466451	P02452, P00491, P07900, O15067, P18065, Q96K76, Q9NQ88, P50416, P12931, P11387, Q9UHB9, P42224, P13010, Q9UEY8, Q2TAM5, Q99541, P00966, P04040, P39060, P46821, P98160, Q92997, O15118, P80404, P00441, P52564, Q16836, Q92769, P12109, P40939, O95747, Q13867, P35222, Q96HF1, P18887, P17812, P06493, P05023, P43003, P27797, P04179, P07203	2189	255	19478	1535363089959600	0.9999999999780346	0.09954862409672019	0.09590999827716537
P62820				GOTERM_BP_DIRECT	GO:0010592~positive regulation of lamellipodium assembly	10	0.4488330341113106	0.004444527157380258	P61160, Q9Y2A7, P07900, O15144, Q16658, P63000, Q6IBS0, P61158, Q7L576, P60953	2189	30	19478	2.96604e+16	0.9999999999913239	0.10247502534637223	0.09872943592745098
P04843				GOTERM_BP_DIRECT	GO:0045070~positive regulation of viral genome replication	10	0.4488330341113106	0.004444527157380258	P62937, P55265, P11940, O00571, Q16531, O95292, Q9P035, P78362, O95793	2189	30	19478	2.96604e+16	0.9999999999913239	0.10247502534637223	0.09872943592745098
O94826				GOTERM_BP_DIRECT	GO:0016358~dendrite development	12	0.5385996409335727	0.004520969888767084	P46109, P36969, Q92769, Q96SB3, Q13976, P18075, P11137, Q66K74, P46821, P05067, P78559, P46108	2189	41	19478	2604329853257410	0.999999999994407	0.10291505537529576	0.09915338231243517
P11413				GOTERM_BP_DIRECT	GO:0007163~establishment or maintenance of cell polarity	12	0.5385996409335727	0.004520969888767084	Q9NVD7, P60709, Q9Y5S2, Q16658, P40123, P61160, Q7Z460, P35221, A0A2R8Y793, P63000, P61158, P60953, Q01518	2189	41	19478	2604329853257410	0.999999999994407	0.10291505537529576	0.09915338231243517
Q14165				GOTERM_BP_DIRECT	GO:0033539~fatty acid beta-oxidation using acyl-CoA dehydrogenase	6	0.26929982046678635	0.004590190525069628	P26440, P13804, Q16134, P49748, P38117, P11310	2189	11	19478	4853523817434270	0.999999999996242	0.10291505537529576	0.09915338231243517
Q9UHD9				GOTERM_BP_DIRECT	GO:0006107~oxaloacetate metabolic process	6	0.26929982046678635	0.004590190525069628	Q96GK7, P00505, P53396, P17174, P40925, Q6P587	2189	11	19478	4853523817434270	0.999999999996242	0.10291505537529576	0.09915338231243517
Q12907				GOTERM_BP_DIRECT	GO:0060020~Bergmann glial cell differentiation	6	0.26929982046678635	0.004590190525069628	P08670, P28482, O14495, P27361, Q06124, Q02750	2189	11	19478	4853523817434270	0.999999999996242	0.10291505537529576	0.09915338231243517
P14174				GOTERM_BP_DIRECT	GO:0006620~post-translational protein targeting to endoplasmic reticulum membrane	6	0.26929982046678635	0.004590190525069628	P61619, Q9UGP8, Q9H444, P46379, O43765	2189	11	19478	4853523817434270	0.999999999996242	0.10291505537529576	0.09915338231243517
P60866				GOTERM_BP_DIRECT	GO:0098696~regulation of neurotransmitter receptor localization to postsynaptic specialization membrane	8	0.3590664272890485	0.0046075995411115275	O15294, A8K968, O14672, Q14118, O75487, P62834, Q9Y625, Q4G0F5	2189	20	19478	3559250799451800	0.9999999999965996	0.10291505537529576	0.09915338231243517
O43681				GOTERM_BP_DIRECT	GO:0030048~actin filament-based movement	8	0.3590664272890485	0.0046075995411115275	P35580, Q9Y623, O43795, P68032, P11055, P35579, O00159, Q7Z406	2189	20	19478	3559250799451800	0.9999999999965996	0.10291505537529576	0.09915338231243517
P61011				GOTERM_BP_DIRECT	GO:0046686~response to cadmium ion	9	0.4039497307001795	0.00466343526343788	P06744, P04040, P06493, P23919, P12004, O15118, P04179	2189	25	19478	3.20333e+16	0.9999999999975326	0.10335473967572788	0.09957699560573365
P30533				GOTERM_BP_DIRECT	GO:0071353~cellular response to interleukin-4	9	0.4039497307001795	0.00466343526343788	P11021, Q9UHJ6, P39023, P49327, P68363, P08238, P49736, P05388, P12268	2189	25	19478	3.20333e+16	0.9999999999975326	0.10335473967572788	0.09957699560573365
P39019				GOTERM_BP_DIRECT	GO:0045739~positive regulation of DNA repair	13	0.5834829443447037	0.0047826611271590234	P23396, Q9Y265, P25490, O96019, Q9NQ88, P12004, Q08211, P16104, P61088, Q9Y230, P00533, Q13263, A6NHR9	2189	47	19478	2461184063450710	0.9999999999987562	0.1055878622590552	0.10172849478578788
O14907				GOTERM_BP_DIRECT	GO:0010811~positive regulation of cell-substrate adhesion	11	0.49371633752244165	0.005099884726758054	Q15404, P08648, Q9Y6C2, P23229, Q8TB73, P63000, O43854, Q96A83, P98095, Q53GQ0, P14543	2189	36	19478	2.71887e+16	0.999999999999799	0.11215823410616366	0.10805871138350046
P60709				GOTERM_BP_DIRECT	GO:0030043~actin filament fragmentation	4	0.17953321364452424	0.005186401600642789	O75083, P23528, P60981, Q9Y281	2189	4	19478	8898126998629510	0.9999999999998778	0.11319024562013537	0.10905300159519514
P55884				GOTERM_BP_DIRECT	GO:0009051~pentose-phosphate shunt, oxidative branch	4	0.17953321364452424	0.005186401600642789	O95336, O95479, P52209, P11413	2189	4	19478	8898126998629510	0.9999999999998778	0.11319024562013537	0.10905300159519514
P62851				GOTERM_BP_DIRECT	GO:0042060~wound healing	18	0.807899461400359	0.005267812408958737	P02461, Q15149, E9PAV3, O14495, Q5JRA6, P15924, Q13308, Q9UPN3, Q9BR76, A0A087WWU8, P16234, Q14160, J3KN67, Q08209, P09493, Q96AY3, Q13153, P02751, Q99439	2189	78	19478	2.05341e+16	0.9999999999999235	0.11452985305865421	0.11034364471845505
Q15738				GOTERM_BP_DIRECT	GO:0032092~positive regulation of protein binding	12	0.5385996409335727	0.005515312458195788	O75955, P62826, P11171, Q07954, P49841, P62913, P61769, Q93008, P62942, P35611	2189	42	19478	2542321999608430	0.9999999999999816	0.11945665392410423	0.11509036489469923
Q92598				GOTERM_BP_DIRECT	GO:0001889~liver development	19	0.8527827648114902	0.005723465930310503	P11717, Q9UGP8, Q9NWH9, Q14103, O94788, P11310, Q99798, P27708, Q2TAM5, P00966, Q96JB5, Q9BY67, K7ELL7, P25325, P24752, O15118, P04179	2189	85	19478	1.98899e+16	0.9999999999999944	0.12334968113137088	0.11884109712359603
P29992				GOTERM_BP_DIRECT	GO:0034446~substrate adhesion-dependent cell spreading	13	0.5834829443447037	0.005738197828077064	P54753, P07942, P06756, P55268, Q9NVD7, O15230, P12931, Q13418, P13612, P11047, Q96AC1, P63000, P62820, P02751	2189	48	19478	2409909395462150	0.9999999999999949	0.12334968113137088	0.11884109712359603
P27797				GOTERM_BP_DIRECT	GO:0015918~sterol transport	7	0.3141831238779174	0.005889629003239028	P22307, P55058, P55157, Q9P0L0, O15118, P22059	2189	16	19478	3.89293e+16	0.9999999999999979	0.12426899867350835	0.11972681246805834
P27824				GOTERM_BP_DIRECT	GO:0042407~cristae formation	7	0.3141831238779174	0.005889629003239028	Q9Y512, O60313, O95202, Q9BUR5, Q9Y4W6, Q16891, Q9NX63	2189	16	19478	3.89293e+16	0.9999999999999979	0.12426899867350835	0.11972681246805834
P62333				GOTERM_BP_DIRECT	GO:0006164~purine nucleotide biosynthetic process	7	0.3141831238779174	0.005889629003239028	P30566, O15067, P60891, P31939, P22102, Q06203, P11586	2189	16	19478	3.89293e+16	0.9999999999999979	0.12426899867350835	0.11972681246805834
P10515				GOTERM_BP_DIRECT	GO:0055093~response to hyperoxia	7	0.3141831238779174	0.005889629003239028	P02452, P06746, Q92769, P04040, Q01650, P04179	2189	16	19478	3.89293e+16	0.9999999999999979	0.12426899867350835	0.11972681246805834
Q14974				GOTERM_BP_DIRECT	GO:0051146~striated muscle cell differentiation	7	0.3141831238779174	0.005889629003239028	P24593, Q16539, P31749, P19022, P01116, P58546, O60271	2189	16	19478	3.89293e+16	0.9999999999999979	0.12426899867350835	0.11972681246805834
Q9BT78				GOTERM_BP_DIRECT	GO:0017157~regulation of exocytosis	9	0.4039497307001795	0.006083310796151264	Q15019, Q9UL25, Q96E17, Q99719, O95716, P63027, P46459, P11233	2189	26	19478	3080120884140980	0.9999999999999993	0.12741527887323417	0.12275809221977037
Q96FW1				GOTERM_BP_DIRECT	GO:0055013~cardiac muscle cell development	9	0.4039497307001795	0.006083310796151264	Q92629, P35749, Q15149, P78310, P35609, Q16585, P56539, Q00839, Q8WZ42	2189	26	19478	3080120884140980	0.9999999999999993	0.12741527887323417	0.12275809221977037
P12111				GOTERM_BP_DIRECT	GO:0045947~negative regulation of translational initiation	8	0.3590664272890485	0.006250603032812595	Q9BWF3, Q14160, P12270, Q6Y7W6, Q06787, P60228	2189	21	19478	3.38976e+16	0.9999999999999998	0.12810375678000868	0.12342140540417415
P17812				GOTERM_BP_DIRECT	GO:0006337~nucleosome disassembly	8	0.3590664272890485	0.006250603032812595	Q969G3, Q96GM5, Q08945, A0A0C4DFV9, P17096, O14497, Q92922, Q9Y5B9	2189	21	19478	3.38976e+16	0.9999999999999998	0.12810375678000868	0.12342140540417415
P60900				GOTERM_BP_DIRECT	GO:0010880~regulation of release of sequestered calcium ion into cytosol by sarcoplasmic reticulum	8	0.3590664272890485	0.006250603032812595	Q12797, O14958, P30626, D6R938, P0DP25, P28161, P23327, P78417	2189	21	19478	3.38976e+16	0.9999999999999998	0.12810375678000868	0.12342140540417415
P17844				GOTERM_BP_DIRECT	GO:0030150~protein import into mitochondrial matrix	8	0.3590664272890485	0.006250603032812595	Q3ZCQ8, A0A0A6YYL4, O96008, O94826, Q15388, Q9HAV7, O43615	2189	21	19478	3.38976e+16	0.9999999999999998	0.12810375678000868	0.12342140540417415
O95373				GOTERM_BP_DIRECT	GO:0060236~regulation of mitotic spindle organization	8	0.3590664272890485	0.006250603032812595	P37198, Q14204, Q14203, P63096, Q00610, H0YFY6, P78406, Q14980	2189	21	19478	3.38976e+16	0.9999999999999998	0.12810375678000868	0.12342140540417415
P30049				GOTERM_BP_DIRECT	GO:0046827~positive regulation of protein export from nucleus	8	0.3590664272890485	0.006250603032812595	P17612, P35813, P12270, P49841, P62258, P50402, Q92688	2189	21	19478	3.38976e+16	0.9999999999999998	0.12810375678000868	0.12342140540417415
P52565				GOTERM_BP_DIRECT	GO:0032355~response to estradiol	19	0.8527827648114902	0.006496577822636787	P06744, P02452, O95983, P36969, P18075, O94788, P18065, P35222, P12004, P00966, P04040, P61764, P02511, P46821, P27797, Q13033, P40763, P07203	2189	86	19478	1965865267139070	0.9999999999999999	0.13266939996370408	0.1278201686603788
P04181				GOTERM_BP_DIRECT	GO:0000723~telomere maintenance	15	0.6732495511669658	0.006739165117024883	Q9NYB0, P27694, P27695, P12956, Q9Y265, P15927, P25490, O96019, P35244, P78527, P13010, P49959, Q15185, Q9Y230, P09874	2189	61	19478	2188064016056430	1.0	0.1371336161535526	0.13212121220530276
P08670				GOTERM_BP_DIRECT	GO:0007155~cell adhesion	83	3.72531e+16	0.006917268733202829	P02452, P07942, Q12860, P10915, P55268, P18084, Q08722, Q9HCB6, P16615, P12931, P50895, P11047, P35580, Q9Y6C2, Q00872, P23229, P35221, Q96AC1, P21926, O00592, Q07866, Q9Y4G6, P63000, Q15582, P39060, Q14254, Q13203, P26232, P08648, Q15942, Q13641, P12109, Q13449, Q86W92, P35609, P19022, P14923, Q08431, P18206, P12110, Q5SZK8, P16112, P39059, Q02246, Q99715, P98172, P05067, P02751, Q16363, P05026,…	2189	559	19478	1.32119e+16	1.0	0.14025866176047438	0.13513203351494463
Q02218				GOTERM_BP_DIRECT	GO:0044794~positive regulation by host of viral process	6	0.26929982046678635	0.007147252233988622	P11717, Q9H074, P23284, P23528, P02649, P11498	2189	12	19478	4.44906e+16	1.0	0.14190273706231576	0.13671601582306706
Q9P0J0				GOTERM_BP_DIRECT	GO:0000727~double-strand break repair via break-induced replication	6	0.26929982046678635	0.007147252233988622	Q14566, P33992, P33993, P25205, P33991, P49736	2189	12	19478	4.44906e+16	1.0	0.14190273706231576	0.13671601582306706
P78344				GOTERM_BP_DIRECT	GO:0006388~tRNA splicing, via endonucleolytic cleavage and ligation	6	0.26929982046678635	0.007147252233988622	Q8NCA5, Q9BVC5, Q9Y224, Q92499, Q9Y3I0, Q52LJ0	2189	12	19478	4.44906e+16	1.0	0.14190273706231576	0.13671601582306706
Q9UJZ1				GOTERM_BP_DIRECT	GO:0061061~muscle structure development	6	0.26929982046678635	0.007147252233988622	O00151, Q15746, Q9NR12, Q53GG5, Q96HC4, P50479	2189	12	19478	4.44906e+16	1.0	0.14190273706231576	0.13671601582306706
P68371				GOTERM_BP_DIRECT	GO:0032964~collagen biosynthetic process	6	0.26929982046678635	0.007147252233988622	P02452, Q92791, P20908, P50454, Q8IVL6, Q96D15	2189	12	19478	4.44906e+16	1.0	0.14190273706231576	0.13671601582306706
P00367				GOTERM_BP_DIRECT	GO:0006241~CTP biosynthetic process	6	0.26929982046678635	0.007147252233988622	P15531, O00746, P17812, Q13232, Q32Q12, Q9NRF8	2189	12	19478	4.44906e+16	1.0	0.14190273706231576	0.13671601582306706
Q9BSJ8				GOTERM_BP_DIRECT	GO:0006271~DNA strand elongation involved in DNA replication	5	0.2244165170556553	0.007652631457295511	P40938, P33993, P25205, P33991, P35249	2189	8	19478	5561329374143440	1.0	0.14833134465361267	0.14290964982454568
Q9HDC9				GOTERM_BP_DIRECT	GO:0031204~post-translational protein targeting to membrane, translocation	5	0.2244165170556553	0.007652631457295511	P61619, Q9UGP8, P11021, P60468	2189	8	19478	5561329374143440	1.0	0.14833134465361267	0.14290964982454568
P05091				GOTERM_BP_DIRECT	GO:0008298~intracellular mRNA localization	5	0.2244165170556553	0.007652631457295511	Q96PU8, Q14444, Q96I24, O60282, O95793	2189	8	19478	5561329374143440	1.0	0.14833134465361267	0.14290964982454568
P41252				GOTERM_BP_DIRECT	GO:2000301~negative regulation of synaptic vesicle exocytosis	5	0.2244165170556553	0.007652631457295511	P62834, Q06787, P61224	2189	8	19478	5561329374143440	1.0	0.14833134465361267	0.14290964982454568
Q9Y262				GOTERM_BP_DIRECT	GO:0044830~modulation by host of viral RNA genome replication	5	0.2244165170556553	0.007652631457295511	P35232, Q06787, O95292	2189	8	19478	5561329374143440	1.0	0.14833134465361267	0.14290964982454568
Q8N766				GOTERM_BP_DIRECT	GO:0030388~fructose 1,6-bisphosphate metabolic process	5	0.2244165170556553	0.007652631457295511	P17858, P09972, P04075, P08237, Q01813	2189	8	19478	5561329374143440	1.0	0.14833134465361267	0.14290964982454568
P60033				GOTERM_BP_DIRECT	GO:0046033~AMP metabolic process	5	0.2244165170556553	0.007652631457295511	P27144, P54819, Q01433, P00568, Q9UIJ7	2189	8	19478	5561329374143440	1.0	0.14833134465361267	0.14290964982454568
Q5JPE7				GOTERM_BP_DIRECT	GO:0031333~negative regulation of protein-containing complex assembly	11	0.49371633752244165	0.007704933984671166	P13473, P11021, P04062, O00571, P61764, P49841, P12931, P02511, P60953, P10909	2189	38	19478	2.57577e+16	1.0	0.14884058285253288	0.1434002747349779
Q9NX63				GOTERM_BP_DIRECT	GO:0000244~spliceosomal tri-snRNP complex assembly	9	0.4039497307001795	0.007808546315885464	Q9UMS4, O95400, Q8WXF0, Q8WWY3, Q9Y333, Q6P2Q9, Q15020, O75494, O94906	2189	27	19478	2966042332876500	1.0	0.15033423513209793	0.14483933216906741
P32969				GOTERM_BP_DIRECT	GO:0006605~protein targeting	12	0.5385996409335727	0.008015132537012963	P13473, P31946, P61981, O14908, Q9UID3, Q7Z3B4, Q16543, P62913, P57105, P27348, P63104, P62258	2189	44	19478	2.42676e+16	1.0	0.15366075476852936	0.1480442633822715
J3KN67				GOTERM_BP_DIRECT	GO:0031175~neuron projection development	25	1.12208e+16	0.00803507619373737	P09429, P07942, O43175, Q9UBB4, P55145, P25391, Q9NRW1, Q9Y3E1, Q9P0L0, P32004, Q00535, P02649, Q15286, P46821, A0A7P0T936, Q13620, Q96SB3, P16949, P11137, P08670, Q99873, P20340, P49841, P05067, Q9H4M9	2189	128	19478	1.73792e+16	1.0	0.15366075476852936	0.1480442633822715
P54578				GOTERM_BP_DIRECT	GO:0006998~nuclear envelope organization	7	0.3141831238779174	0.008248634211022343	Q3BDU5, P20700, Q9UN37, Q8N1F7, O75694, P02545, P17661, Q03252	2189	17	19478	3663934646494500	1.0	0.1539584548640212	0.14833108216962101
O14980				GOTERM_BP_DIRECT	GO:0071383~cellular response to steroid hormone stimulus	7	0.3141831238779174	0.008248634211022343	P11142, P0DMV8, P13637, P68036, E9PK54, P05023, O15118	2189	17	19478	3663934646494500	1.0	0.1539584548640212	0.14833108216962101
P43003				GOTERM_BP_DIRECT	GO:0051489~regulation of filopodium assembly	7	0.3141831238779174	0.008248634211022343	P17677, P20339, P29323, Q06787, P60953	2189	17	19478	3663934646494500	1.0	0.1539584548640212	0.14833108216962101
Q9UL46				GOTERM_BP_DIRECT	GO:0030007~intracellular potassium ion homeostasis	7	0.3141831238779174	0.008248634211022343	P17612, P54709, P13637, P55011, P05023, P62258, P05026	2189	17	19478	3663934646494500	1.0	0.1539584548640212	0.14833108216962101
Q02880				GOTERM_BP_DIRECT	GO:0030970~retrograde protein transport, ER to cytosol	7	0.3141831238779174	0.008248634211022343	Q96CS3, Q9UBV2, Q8TAT6, Q96DZ1, P14625, P55072, P60468	2189	17	19478	3663934646494500	1.0	0.1539584548640212	0.14833108216962101
P00441				GOTERM_BP_DIRECT	GO:0051258~protein polymerization	7	0.3141831238779174	0.008248634211022343	A0A7P0T936, P36969, O14958, P50570, P07196, Q9H444, O43633	2189	17	19478	3663934646494500	1.0	0.1539584548640212	0.14833108216962101
P60891				GOTERM_BP_DIRECT	GO:0002026~regulation of the force of heart contraction	7	0.3141831238779174	0.008248634211022343	P12829, D6R938, P16615, O76003, P05023, P10253, P12883	2189	17	19478	3663934646494500	1.0	0.1539584548640212	0.14833108216962101
P48147				GOTERM_BP_DIRECT	GO:0070935~3'-UTR-mediated mRNA stabilization	8	0.3590664272890485	0.008292970286484529	Q13148, P98175, Q16539, G3V4C1, Q13151, P16989, Q15717, P26378	2189	22	19478	3.23568e+16	1.0	0.1539584548640212	0.14833108216962101
P16401				GOTERM_BP_DIRECT	GO:0043149~stress fiber assembly	8	0.3590664272890485	0.008292970286484529	Q15942, Q9BX66, P18084, P50570, O00151, Q13618, P24844, P12931	2189	22	19478	3.23568e+16	1.0	0.1539584548640212	0.14833108216962101
P20674				GOTERM_BP_DIRECT	GO:0051881~regulation of mitochondrial membrane potential	10	0.4488330341113106	0.00879747617094936	Q9H2U2, Q99497, Q07812, Q8N0X7, O00299, P32322, P00441, P30048, P04179	2189	33	19478	2.6964e+16	1.0	0.1627960153575678	0.15684561885359233
P23921				GOTERM_BP_DIRECT	GO:0007517~muscle organ development	21	0.9425493716337522	0.0090309155185779	Q92629, Q13643, P05556, Q3BDU5, Q13642, Q6ZMU5, Q8IWX7, P30626, O15230, P20929, P11055, P12111, P51114, P56539, P50402, H0Y786, P16401, Q5BKX8, Q7Z4V5, Q01995, Q16585, P02545, P02511	2189	102	19478	1.83197e+16	1.0	0.16657669333944655	0.16048810836079241
P68400				GOTERM_BP_DIRECT	GO:0048813~dendrite morphogenesis	11	0.49371633752244165	0.009341376066211798	P26232, O15075, P05556, O43251, Q08209, Q00535, P11137, O43602, Q13492, Q9Y4F1, P26378	2189	39	19478	250972812781858	1.0	0.17174915867073656	0.16547151366161028
P19022				GOTERM_BP_DIRECT	GO:0032868~response to insulin	17	0.763016157989228	0.009390966709691535	O15294, P02452, Q13247, Q16539, Q16836, P40939, Q08170, P18065, O00186, P11166, Q7L775, P56537, Q99523, Q6P9B6, P27708, Q2TAM5, P04040	2189	76	19478	1990370512851330	1.0	0.17210752450646216	0.16581678078105982
P39687				GOTERM_BP_DIRECT	GO:0001525~angiogenesis	44	1.97487e+16	0.009665142284983365	P54753, P06756, Q08722, Q9H488, Q12904, P50895, O75340, P35613, P15104, Q969H8, P35579, A0A7P0T8A7, Q15582, P39060, Q9NZ08, P63104, P98160, P07355, P08648, Q16539, P05556, P29323, Q92626, Q9BX67, Q8TB73, P50281, Q9Y653, Q9Y696, P23381, P09619, Q08431, Q05682, P19338, P39059, P17342, Q6UVK1, Q9BXJ9, Q9H6E4, P43121, P08572, P78362, P29317, P02751, P21333, P06576	2189	267	19478	1.46636e+16	1.0	0.17656640123174083	0.17011268002547397
P07686				GOTERM_BP_DIRECT	GO:0008360~regulation of cell shape	26	1.16697e+16	0.009779479118213679	A8K968, O75400, O75781, P35579, Q9H3Q1, Q7Z406, P15311, P35580, A0A087WWU8, Q96AC1, Q9UIW2, P35241, P09493, P04083, P63000, P26038, P46108, O14745, O15031, Q7L576, O43903, O75083, J3KN67, P04075, O14950, P07686, P02751	2189	137	19478	1.6887e+16	1.0	0.17808618343294846	0.1715769123001247
P56192				GOTERM_BP_DIRECT	GO:0043065~positive regulation of apoptotic process	52	2333931777378810	0.010267519007649027	O95831, P50570, O94788, Q8WYA6, P12931, O75340, O00422, P38646, Q9NUU7, P63244, Q9Y6C2, Q9NR28, Q5JPI3, P23229, P62753, Q9Y6C9, P31689, P52564, Q07021, Q96A26, O43324, Q05639, P09382, Q07812, Q9UKV3, P05067, P09429, Q9NYF8, P78527, Q8N163, O14763, Q14155, Q15287, P00441, P11717, P05556, P07339, P18075, O43464, Q8IX12, O00571, P35222, O00499, Q96HF1, Q14160, O94813, Q15257, O75915, P21796, Q92743,…	2189	328	19478	1.41068e+16	1.0	0.18637991646265756	0.1795674990893285
P63167				GOTERM_BP_DIRECT	GO:0051128~regulation of cellular component organization	6	0.26929982046678635	0.0105527051405238	P15311, O14672, P35241, P20908, P26038, P60953	2189	13	19478	4106827845521310	1.0	0.18974958488526758	0.1828140019469988
Q8NAV1				GOTERM_BP_DIRECT	GO:0006739~NADP metabolic process	6	0.26929982046678635	0.0105527051405238	Q7Z4W1, O75874, P40925, P11413, P11498, P48735	2189	13	19478	4106827845521310	1.0	0.18974958488526758	0.1828140019469988
Q9UN37				GOTERM_BP_DIRECT	GO:0031053~primary miRNA processing	6	0.26929982046678635	0.0105527051405238	P22626, P52298, P17844, Q09161, Q9BXP5, P84103	2189	13	19478	4106827845521310	1.0	0.18974958488526758	0.1828140019469988
Q9NP97				GOTERM_BP_DIRECT	GO:0007035~vacuolar acidification	8	0.3590664272890485	0.010786422418426705	Q93050, Q16864, Q9Y696, P21281, O75787, P61421, P38606, Q9UI12	2189	23	19478	3.095e+16	1.0	0.19071174404359426	0.18374099299338245
O00746				GOTERM_BP_DIRECT	GO:0007041~lysosomal transport	8	0.3590664272890485	0.010786422418426705	P11717, P07602, P0DMV8, P20645, Q07954, Q9UID3, O15118	2189	23	19478	3.095e+16	1.0	0.19071174404359426	0.18374099299338245
Q9UNH7				GOTERM_BP_DIRECT	GO:0048208~COPII vesicle coating	8	0.3590664272890485	0.010786422418426705	Q9UBV8, Q15363, Q13618, P49755, Q9NR31, O75340, Q92734, O00743	2189	23	19478	3.095e+16	1.0	0.19071174404359426	0.18374099299338245
P62861				GOTERM_BP_DIRECT	GO:0072344~rescue of stalled ribosome	10	0.4488330341113106	0.010797953215184244	O94874, P63244, Q96HY6, Q92616, P61221, Q9GZS3, Q6Y7W6, Q9BRX2, Q96JB5, Q14694	2189	34	19478	2617096176067500	1.0	0.19071174404359426	0.18374099299338245
Q9H9Q2				GOTERM_BP_DIRECT	GO:0005977~glycogen metabolic process	10	0.4488330341113106	0.010797953215184244	P49840, Q04446, P06737, P62140, P11217, Q16851, P11216, P36873, P49841, P62136	2189	34	19478	2617096176067500	1.0	0.19071174404359426	0.18374099299338245
A0A0A0MTB9				GOTERM_BP_DIRECT	GO:0031397~negative regulation of protein ubiquitination	14	0.6283662477558348	0.010839684647458575	P31689, O15294, O94874, P0DMV8, P23396, Q6DKJ4, P31749, Q04323, Q00535, Q99653, Q99497, O95816, P26368	2189	58	19478	2147823758289880	1.0	0.19071174404359426	0.18374099299338245
P02792				GOTERM_BP_DIRECT	GO:1903078~positive regulation of protein localization to plasma membrane	14	0.6283662477558348	0.010839684647458575	P05556, P29323, Q96SB3, Q9BX66, P31749, O00264, P33176, Q01082, P15311, P17931, Q07954, P23634, P00533, P29317	2189	58	19478	2147823758289880	1.0	0.19071174404359426	0.18374099299338245
Q8WYA6				GOTERM_BP_DIRECT	GO:0006754~ATP biosynthetic process	7	0.3141831238779174	0.01121585612001253	P25705, P48047, P56134, Q9UJS0, P04075, P36542, P06576	2189	18	19478	3.46038e+16	1.0	0.1955251990677794	0.1883785102596007
P29144				GOTERM_BP_DIRECT	GO:0043403~skeletal muscle tissue regeneration	7	0.3141831238779174	0.01121585612001253	E9PAV3, P12109, Q08209, Q7Z4V5, Q14118, P58546, P07203	2189	18	19478	3.46038e+16	1.0	0.1955251990677794	0.1883785102596007
O00422				GOTERM_BP_DIRECT	GO:0045292~mRNA cis splicing, via spliceosome	7	0.3141831238779174	0.01121585612001253	Q15459, P52298, Q16629, O43290, P84103, O75400, Q96I25	2189	18	19478	3.46038e+16	1.0	0.1955251990677794	0.1883785102596007
O14744				GOTERM_BP_DIRECT	GO:0098609~cell-cell adhesion	34	1526032315978450	0.011506426818852075	Q9NYL9, Q12860, P06756, P18084, Q15417, O14495, P15924, P12931, E9PDU6, P23229, P35221, Q9Y4G6, O00151, P04083, P61026, P41217, P62136, Q05707, P07355, Q96HC4, Q9Y490, P26232, P08648, P05556, Q9BX67, P19022, P14923, P35222, P13612, O60716, Q14160, P09382, P31949, P00533, P05783	2189	196	19478	1543552642619400	1.0	0.19982058163745361	0.19251689126280727
Q15067				GOTERM_BP_DIRECT	GO:0051664~nuclear pore localization	4	0.17953321364452424	0.011881601566410323	Q3BDU5, P20700, P02545, P51114, Q03252	2189	5	19478	711850159890361	1.0	0.19982058163745361	0.19251689126280727
O95232				GOTERM_BP_DIRECT	GO:0090114~COPII-coated vesicle budding	4	0.17953321364452424	0.011881601566410323	Q15436, O95292, Q9P0L0, P55735	2189	5	19478	711850159890361	1.0	0.19982058163745361	0.19251689126280727
Q92520				GOTERM_BP_DIRECT	GO:0006104~succinyl-CoA metabolic process	4	0.17953321364452424	0.011881601566410323	Q02218, P36957, Q96I99, Q9P2R7	2189	5	19478	711850159890361	1.0	0.19982058163745361	0.19251689126280727
Q9NUU7				GOTERM_BP_DIRECT	GO:0009142~nucleoside triphosphate biosynthetic process	4	0.17953321364452424	0.011881601566410323	P27144, P00568, Q9UIJ7, Q13232	2189	5	19478	711850159890361	1.0	0.19982058163745361	0.19251689126280727
P09110				GOTERM_BP_DIRECT	GO:0009113~purine nucleobase biosynthetic process	4	0.17953321364452424	0.011881601566410323	P49915, P22102, P22234, Q06203	2189	5	19478	711850159890361	1.0	0.19982058163745361	0.19251689126280727
P45973				GOTERM_BP_DIRECT	GO:0006101~citrate metabolic process	4	0.17953321364452424	0.011881601566410323	Q99798, O75390, P53396, P21399	2189	5	19478	711850159890361	1.0	0.19982058163745361	0.19251689126280727
O75475				GOTERM_BP_DIRECT	GO:0000972~transcription-dependent tethering of RNA polymerase II gene DNA at nuclear periphery	4	0.17953321364452424	0.011881601566410323	O75694, P78406, Q8WUM0	2189	5	19478	711850159890361	1.0	0.19982058163745361	0.19251689126280727
P54709				GOTERM_BP_DIRECT	GO:0019346~transsulfuration	4	0.17953321364452424	0.011881601566410323	P35520, P25325, P11586	2189	5	19478	711850159890361	1.0	0.19982058163745361	0.19251689126280727
Q8IZL8				GOTERM_BP_DIRECT	GO:0090666~scaRNA localization to Cajal body	4	0.17953321364452424	0.011881601566410323	O60832, P17987, P50991, P78371	2189	5	19478	711850159890361	1.0	0.19982058163745361	0.19251689126280727
Q9Y3B4				GOTERM_BP_DIRECT	GO:0006105~succinate metabolic process	4	0.17953321364452424	0.011881601566410323	P31040, P51649, Q96I99, Q9P2R7	2189	5	19478	711850159890361	1.0	0.19982058163745361	0.19251689126280727
P53990				GOTERM_BP_DIRECT	GO:0046833~positive regulation of RNA export from nucleus	4	0.17953321364452424	0.011881601566410323	P52298, Q07666, Q16630, Q08211	2189	5	19478	711850159890361	1.0	0.19982058163745361	0.19251689126280727
Q13423				GOTERM_BP_DIRECT	GO:2000643~positive regulation of early endosome to late endosome transport	5	0.2244165170556553	0.01255959726859862	P15311, Q9UL25, P35241, Q9H3S7, P26038	2189	9	19478	4943403888127500	1.0	0.20636717580990488	0.19882419928939596
Q9UBT2				GOTERM_BP_DIRECT	GO:0006942~regulation of striated muscle contraction	5	0.2244165170556553	0.01255959726859862	Q13203, P30626, P45378, O14983, P19237	2189	9	19478	4943403888127500	1.0	0.20636717580990488	0.19882419928939596
O75306				GOTERM_BP_DIRECT	GO:0097700~vascular endothelial cell response to laminar fluid shear stress	5	0.2244165170556553	0.01255959726859862	P17655, P17612, P31749, P22612	2189	9	19478	4943403888127500	1.0	0.20636717580990488	0.19882419928939596
P42785				GOTERM_BP_DIRECT	GO:0060315~negative regulation of ryanodine-sensitive calcium-release channel activity	5	0.2244165170556553	0.01255959726859862	O14958, P30626, P0DP25, P28161, P78417	2189	9	19478	4943403888127500	1.0	0.20636717580990488	0.19882419928939596
Q9UBE0				GOTERM_BP_DIRECT	GO:0032872~regulation of stress-activated MAPK cascade	5	0.2244165170556553	0.01255959726859862	P28482, P27361, Q06830, Q02750, P09211	2189	9	19478	4943403888127500	1.0	0.20636717580990488	0.19882419928939596
O75531				GOTERM_BP_DIRECT	GO:1900264~positive regulation of DNA-directed DNA polymerase activity	5	0.2244165170556553	0.01255959726859862	P35250, P40938, P40937, P35249, P12004	2189	9	19478	4943403888127500	1.0	0.20636717580990488	0.19882419928939596
P17612				GOTERM_BP_DIRECT	GO:0033572~transferrin transport	5	0.2244165170556553	0.01255959726859862	P50570, Q00610, Q15907, P02786, Q07960	2189	9	19478	4943403888127500	1.0	0.20636717580990488	0.19882419928939596
Q92769				GOTERM_BP_DIRECT	GO:0033146~regulation of intracellular estrogen receptor signaling pathway	5	0.2244165170556553	0.01255959726859862	O94874, Q96HY6, P61960, P12931, Q86X55	2189	9	19478	4943403888127500	1.0	0.20636717580990488	0.19882419928939596
Q04917				GOTERM_BP_DIRECT	GO:0006730~one-carbon metabolic process	10	0.4488330341113106	0.01312079757599549	Q9NZL9, P23526, Q9H9B4, P31153, O43865, Q9BWM7, Q9ULX7, Q6UB35, P11586, P34897	2189	35	19478	2.54232e+16	1.0	0.2137456425627983	0.20593297392068136
P16949				GOTERM_BP_DIRECT	GO:0030100~regulation of endocytosis	10	0.4488330341113106	0.01312079757599549	P20338, P61020, Q9UKS6, P18031, Q9UNF0, Q13492, O00499, P57105, Q8N6T3	2189	35	19478	2.54232e+16	1.0	0.2137456425627983	0.20593297392068136
P40424				GOTERM_BP_DIRECT	GO:0006401~RNA catabolic process	10	0.4488330341113106	0.01312079757599549	Q12972, Q14103, Q5RKV6, Q09161, P42285, Q9NPD3, Q96B26, Q15024, Q9H0D6, Q8TCS8	2189	35	19478	2.54232e+16	1.0	0.2137456425627983	0.20593297392068136
Q93009				GOTERM_BP_DIRECT	GO:0007042~lysosomal lumen acidification	8	0.3590664272890485	0.013781731407935389	P13473, Q93050, Q16864, O75787, P11279, P38606, P50897, Q9UI12	2189	24	19478	2.96604e+16	1.0	0.223240623769333	0.21508090177426645
O00764				GOTERM_BP_DIRECT	GO:0051493~regulation of cytoskeleton organization	8	0.3590664272890485	0.013781731407935389	P17655, Q9Y6Q1, P28482, P27361, Q9Y696, Q13177, Q0ZGT2, Q7L7X3	2189	24	19478	2.96604e+16	1.0	0.223240623769333	0.21508090177426645
O75694				GOTERM_BP_DIRECT	GO:0036211~protein modification process	22	0.9874326750448833	0.013866874816452367	P22061, O00469, Q92769, P07947, P04844, Q96FW1, P78527, P59998, P61081, Q9Y4K0, O00754, O00203, Q8TBC4, P63279, P16870, P68036, Q9NY27, Q96HE7, Q99816, P49903, Q14166, P09874	2189	113	19478	1.73238e+16	1.0	0.22398528305218823	0.21579834283569516
Q8N1F7				GOTERM_BP_DIRECT	GO:1903232~melanosome assembly	7	0.3141831238779174	0.014863645994202259	O14617, Q10567, Q9Y2T2, Q9BXS5, Q9NP58, O00203, O43747	2189	19	19478	3278257315284550	1.0	0.23567050001155515	0.2270564506057463
P07099				GOTERM_BP_DIRECT	GO:0006122~mitochondrial electron transport, ubiquinol to cytochrome c	6	0.26929982046678635	0.01492002815742969	P31930, P14927, P08574, P99999, P22695, P47985	2189	14	19478	3813482999412640	1.0	0.23567050001155515	0.2270564506057463
P09429				GOTERM_BP_DIRECT	GO:0051014~actin filament severing	6	0.26929982046678635	0.01492002815742969	P23528, O95425, P60981, Q13045, Q5T0I0, Q9Y281	2189	14	19478	3813482999412640	1.0	0.23567050001155515	0.2270564506057463
P53985				GOTERM_BP_DIRECT	GO:0035194~regulatory ncRNA-mediated post-transcriptional gene silencing	6	0.26929982046678635	0.01492002815742969	P52298, Q9HCE1, Q92879, Q99598, Q09161, Q15631	2189	14	19478	3813482999412640	1.0	0.23567050001155515	0.2270564506057463
Q9Y617				GOTERM_BP_DIRECT	GO:0055119~relaxation of cardiac muscle	6	0.26929982046678635	0.01492002815742969	D6R938, P28161, P16615, P05023, Q5T0I0, P05026	2189	14	19478	3813482999412640	1.0	0.23567050001155515	0.2270564506057463
Q52LJ0				GOTERM_BP_DIRECT	GO:0060314~regulation of ryanodine-sensitive calcium-release channel activity	6	0.26929982046678635	0.01492002815742969	Q12797, D6R938, P0DP25, P23327, P62942	2189	14	19478	3813482999412640	1.0	0.23567050001155515	0.2270564506057463
O75746				GOTERM_BP_DIRECT	GO:0030516~regulation of axon extension	6	0.26929982046678635	0.01492002815742969	Q9UL25, Q96ST3, Q14247, P50570, P02649, P49841	2189	14	19478	3813482999412640	1.0	0.23567050001155515	0.2270564506057463
P10599				GOTERM_BP_DIRECT	GO:0019079~viral genome replication	6	0.26929982046678635	0.01492002815742969	P56545, P35659, O60684, O43504, P55072, Q13363	2189	14	19478	3813482999412640	1.0	0.23567050001155515	0.2270564506057463
P19404				GOTERM_BP_DIRECT	GO:0001837~epithelial to mesenchymal transition	13	0.5834829443447037	0.01503917164774935	A0A0D9SF30, P18075, P58215, P35222, Q9Y4K0, P17844, D6R9P3, P52926, P63098, Q92841, P49841, Q13263, P21333	2189	54	19478	2.14214e+16	1.0	0.23689802612074595	0.22823910911143572
P14927				GOTERM_BP_DIRECT	GO:0014850~response to muscle activity	9	0.4039497307001795	0.015190498455579066	P30566, P08648, P05556, P25705, P12109, Q14118, Q01650, Q15388, P02751	2189	30	19478	2.66944e+16	1.0	0.23862436859615685	0.22990235162578318
Q9BWM7				GOTERM_BP_DIRECT	GO:1902459~positive regulation of stem cell population maintenance	12	0.5385996409335727	0.015562874126956734	O15294, Q969G3, Q92769, P60709, O96019, Q09028, Q96ST3, Q96GM5, A0A2R8Y793, O14497, Q92785, Q16576, Q92922	2189	48	19478	2.22453e+16	1.0	0.2438041486518866	0.23489280428877984
O75431				GOTERM_BP_DIRECT	GO:0051017~actin filament bundle assembly	10	0.4488330341113106	0.015794435192597902	P15311, O43795, Q16658, Q14195, Q9UHB6, Q9BR76, P29966, P13797, Q05682, P35611	2189	36	19478	2.4717e+16	1.0	0.24541462073715978	0.23644441161962457
P62318				GOTERM_BP_DIRECT	GO:1903955~positive regulation of protein targeting to mitochondrion	10	0.4488330341113106	0.015794435192597902	P55786, Q9UBE0, P49840, Q7Z6Z7, P68036, O43464, P63000, O94826, Q9Y371, O95376	2189	36	19478	2.4717e+16	1.0	0.24541462073715978	0.23644441161962457
F8W031				GOTERM_BP_DIRECT	GO:0008016~regulation of heart contraction	10	0.4488330341113106	0.015794435192597902	A0A087WWU8, P30626, J3KN67, D6R938, Q9UBY9, P09493, P09471, O95319, P17661, P45379, P56539	2189	36	19478	2.4717e+16	1.0	0.24541462073715978	0.23644441161962457
P00403				GOTERM_BP_DIRECT	GO:0030334~regulation of cell migration	21	0.9425493716337522	0.016655464398372385	O15031, O00139, Q3BDU5, P25391, O15230, P16949, P31749, Q9UPN3, Q0ZGT2, Q9P258, P18206, P07093, Q6P9B6, Q9UIW2, Q00535, Q9NUQ9, P63000, P24821, P02545, Q9NQC3, Q16363, P21333	2189	108	19478	1.73019e+16	1.0	0.2580919930349412	0.2486584102185189
O75569				GOTERM_BP_DIRECT	GO:0008361~regulation of cell size	8	0.3590664272890485	0.01732773546471495	P12109, Q9P2J5, P35241, P63000, O43504, P58546, P26038, O14745	2189	25	19478	2.8474e+16	1.0	0.266344062868925	0.25660885665353406
P21266				GOTERM_BP_DIRECT	GO:0034314~Arp2/3 complex-mediated actin nucleation	8	0.3590664272890485	0.01732773546471495	P61160, Q92747, O15144, O15145, O15511, Q9BPX5, P61158, P59998	2189	25	19478	2.8474e+16	1.0	0.266344062868925	0.25660885665353406
P42704				GOTERM_BP_DIRECT	GO:0036120~cellular response to platelet-derived growth factor stimulus	8	0.3590664272890485	0.01732773546471495	P07947, P35241, P09619, P18031, P46940, P12931, Q9BR76, P56192	2189	25	19478	2.8474e+16	1.0	0.266344062868925	0.25660885665353406
Q7Z7K6				GOTERM_BP_DIRECT	GO:0006898~receptor-mediated endocytosis	16	0.718132854578097	0.018416861083675025	P11717, O15031, Q14247, Q14108, P50570, Q9NR12, P50897, P20645, Q07954, P02649, Q00610, Q9Y5X1, Q13492, P00533, P98160, Q01518	2189	75	19478	1.89827e+16	1.0	0.28232603666609596	0.27200666946371505
Q14141				GOTERM_BP_DIRECT	GO:0042307~positive regulation of protein import into nucleus	11	0.49371633752244165	0.01863971672504934	Q13148, Q16539, P07900, P62826, P12270, Q7Z434, P14923, P06493, O00410, Q13263, P21333	2189	43	19478	2.27627e+16	1.0	0.28497834287120893	0.27456203058368134
P82650				GOTERM_BP_DIRECT	GO:0160063~multi-pass transmembrane protein insertion into ER membrane	5	0.2244165170556553	0.01909436310443451	Q9UM00, Q96A33, Q5JPE7, Q969V3	2189	10	19478	4.44906e+16	1.0	0.2890380635187405	0.27847336340061934
Q9Y5L0				GOTERM_BP_DIRECT	GO:1904667~negative regulation of ubiquitin protein ligase activity	5	0.2244165170556553	0.01909436310443451	P62829, P62081, O95816, P62913, P46777	2189	10	19478	4.44906e+16	1.0	0.2890380635187405	0.27847336340061934
P27695				GOTERM_BP_DIRECT	GO:2000059~negative regulation of ubiquitin-dependent protein catabolic process	7	0.3141831238779174	0.019259094473704115	P54578, P62829, P62081, O43765, P62913, P46777, P45974	2189	20	19478	3.11434e+16	1.0	0.2890380635187405	0.27847336340061934
P78347				GOTERM_BP_DIRECT	GO:0012501~programmed cell death	7	0.3141831238779174	0.019259094473704115	A0A804F6T5, P14618, O43464, Q96HS1, O15118, Q92743, P11387	2189	20	19478	3.11434e+16	1.0	0.2890380635187405	0.27847336340061934
O75348				GOTERM_BP_DIRECT	GO:0006541~glutamine metabolic process	7	0.3141831238779174	0.019259094473704115	O43175, P49915, P17812, P27708, O15067, P00367, Q92820	2189	20	19478	3.11434e+16	1.0	0.2890380635187405	0.27847336340061934
Q9UNZ2				GOTERM_BP_DIRECT	GO:0006941~striated muscle contraction	7	0.3141831238779174	0.019259094473704115	O14958, P21817, P78540, O60662, P04075, Q8WZ42, P12883	2189	20	19478	3.11434e+16	1.0	0.2890380635187405	0.27847336340061934
O00429				GOTERM_BP_DIRECT	GO:0010761~fibroblast migration	7	0.3141831238779174	0.019259094473704115	Q15149, O00151, P31749, P46940, Q9HBL0, Q13418, O14745	2189	20	19478	3.11434e+16	1.0	0.2890380635187405	0.27847336340061934
Q9Y6E2				GOTERM_BP_DIRECT	GO:0030307~positive regulation of cell growth	18	0.807899461400359	0.019529973098106293	P50281, Q09161, O14672, P78344, P31749, O00571, O00560, Q96K76, P58546, Q96HF1, Q04637, P68400, Q7Z4V5, Q9NPD3, P00533, P60953, P46108	2189	89	19478	1.79962e+16	1.0	0.29233608946327694	0.28165084240174754
P25325				GOTERM_BP_DIRECT	GO:0006287~base-excision repair, gap-filling	6	0.26929982046678635	0.020348531685720494	P06746, P27695, Q96T60, P28340, P39748, P12004	2189	15	19478	3.55925e+16	1.0	0.3030023546326817	0.2919272423349849
O43765				GOTERM_BP_DIRECT	GO:0045176~apical protein localization	6	0.26929982046678635	0.020348531685720494	Q9BX67, A0A2R8Y793, P60709, P18085, P35241, Q9ULK5, P54920	2189	15	19478	3.55925e+16	1.0	0.3030023546326817	0.2919272423349849
P06493				GOTERM_BP_DIRECT	GO:1901673~regulation of mitotic spindle assembly	8	0.3590664272890485	0.021470418236846953	Q96FZ7, P0DMV8, P12270, Q9H444, Q9Y295, O43633, Q00839, P18754	2189	26	19478	2737885230347540	1.0	0.3106854856621873	0.29932954538527273
Q9BV38				GOTERM_BP_DIRECT	GO:0055010~ventricular cardiac muscle tissue morphogenesis	8	0.3590664272890485	0.021470418236846953	A0A087WWU8, J3KN67, P09493, P45379, P19237, P62942, P12883, P63316	2189	26	19478	2737885230347540	1.0	0.3106854856621873	0.29932954538527273
Q9Y5S9				GOTERM_BP_DIRECT	GO:0099170~postsynaptic modulation of chemical synaptic transmission	8	0.3590664272890485	0.021470418236846953	P17612, Q08209, O75962, P07196, P63098, P09471, Q16352	2189	26	19478	2737885230347540	1.0	0.3106854856621873	0.29932954538527273
Q9UBB4				GOTERM_BP_DIRECT	GO:0048870~cell motility	11	0.49371633752244165	0.02176459442763396	Q96JJ3, Q14247, Q562R1, P35221, A0A2R8Y793, P50281, P60709, Q16658, P63000, Q02750, P60981, P29317	2189	44	19478	2.22453e+16	1.0	0.3106854856621873	0.29932954538527273
P11177				GOTERM_BP_DIRECT	GO:0043434~response to peptide hormone	11	0.49371633752244165	0.02176459442763396	P49770, P42224, A0A7P0T8A7, P63096, P04899, Q9Y266, P07196, Q14118, P18075, P09960, P35613, P40763	2189	44	19478	2.22453e+16	1.0	0.3106854856621873	0.29932954538527273
Q15102				GOTERM_BP_DIRECT	GO:0072656~maintenance of protein location in mitochondrion	4	0.17953321364452424	0.021788191631783332	P31749, P19367, P52789	2189	6	19478	5932084665753000	1.0	0.3106854856621873	0.29932954538527273
P09104				GOTERM_BP_DIRECT	GO:0051702~biological process involved in interaction with symbiont	4	0.17953321364452424	0.021788191631783332	Q16531, P10809, P02751, P07203	2189	6	19478	5932084665753000	1.0	0.3106854856621873	0.29932954538527273
Q86Y39				GOTERM_BP_DIRECT	GO:1905323~telomerase holoenzyme complex assembly	4	0.17953321364452424	0.021788191631783332	O60832, P07900, Q15185, P08238	2189	6	19478	5932084665753000	1.0	0.3106854856621873	0.29932954538527273
Q8IXI2				GOTERM_BP_DIRECT	GO:0006172~ADP biosynthetic process	4	0.17953321364452424	0.021788191631783332	P27144, P54819, P00568, Q9UIJ7	2189	6	19478	5932084665753000	1.0	0.3106854856621873	0.29932954538527273
Q9BX67				GOTERM_BP_DIRECT	GO:0071787~endoplasmic reticulum tubular network formation	4	0.17953321364452424	0.021788191631783332	Q16799, O75298, Q9NQC3, O95197	2189	6	19478	5932084665753000	1.0	0.3106854856621873	0.29932954538527273
P06744				GOTERM_BP_DIRECT	GO:0000957~mitochondrial RNA catabolic process	4	0.17953321364452424	0.021788191631783332	Q07021, P42704, Q12849, Q8TCS8	2189	6	19478	5932084665753000	1.0	0.3106854856621873	0.29932954538527273
P05166				GOTERM_BP_DIRECT	GO:0038127~ERBB signaling pathway	4	0.17953321364452424	0.021788191631783332	Q14764, P28482, Q06124, P00533	2189	6	19478	5932084665753000	1.0	0.3106854856621873	0.29932954538527273
O60264				GOTERM_BP_DIRECT	GO:0060965~negative regulation of miRNA-mediated gene silencing	4	0.17953321364452424	0.021788191631783332	Q06787, Q15717	2189	6	19478	5932084665753000	1.0	0.3106854856621873	0.29932954538527273
P36405				GOTERM_BP_DIRECT	GO:0033119~negative regulation of RNA splicing	4	0.17953321364452424	0.021788191631783332	P62277, Q9UKA9, P26599, P62854	2189	6	19478	5932084665753000	1.0	0.3106854856621873	0.29932954538527273
P10606				GOTERM_BP_DIRECT	GO:0002191~cap-dependent translational initiation	4	0.17953321364452424	0.021788191631783332	O15371, Q04637, P52298, Q09161	2189	6	19478	5932084665753000	1.0	0.3106854856621873	0.29932954538527273
Q15181				GOTERM_BP_DIRECT	GO:0044387~negative regulation of protein kinase activity by regulation of protein phosphorylation	4	0.17953321364452424	0.021788191631783332	P06748, P55265, Q96JB5, Q9ULV4	2189	6	19478	5932084665753000	1.0	0.3106854856621873	0.29932954538527273
A8K968				GOTERM_BP_DIRECT	GO:1902177~positive regulation of oxidative stress-induced intrinsic apoptotic signaling pathway	4	0.17953321364452424	0.021788191631783332	Q99497, P23246, P00441	2189	6	19478	5932084665753000	1.0	0.3106854856621873	0.29932954538527273
O14745				GOTERM_BP_DIRECT	GO:2001237~negative regulation of extrinsic apoptotic signaling pathway	10	0.4488330341113106	0.022304490693892936	P17931, Q3BDU5, Q14247, P06756, P23229, Q2TAM5, Q99497, P02545, P61289, P09211, P12931	2189	38	19478	2.34161e+16	1.0	0.31725641240716373	0.30566029659864724
Q6DKJ4				GOTERM_BP_DIRECT	GO:0034644~cellular response to UV	13	0.5834829443447037	0.022667607782940705	Q13620, P06748, P25490, P28340, Q96K76, P12004, P61254, Q07812, Q16531, O60341, Q9Y230, P05198, P09874	2189	57	19478	2.0294e+16	1.0	0.3216212935554713	0.3098656359211423
Q14766				GOTERM_BP_DIRECT	GO:0042149~cellular response to glucose starvation	12	0.5385996409335727	0.02403260971429893	P11021, Q9Y4P3, P61981, O60664, Q99541, P54619, Q9Y371, P08243, P09651, Q01650, P11166, P63104	2189	51	19478	2.09368e+16	1.0	0.3395331761697651	0.32712281698482615
Q99439				GOTERM_BP_DIRECT	GO:0009615~response to virus	21	0.9425493716337522	0.02404878215263289	P06733, O15075, P26641, O75569, P55265, P16949, O43504, O75531, O00571, P13693, P62244, P23528, P52926, Q9BUJ2, Q92499, P48643, P04792, P25787, P67812, P10909	2189	112	19478	1.6684e+16	1.0	0.3395331761697651	0.32712281698482615
P15170				GOTERM_BP_DIRECT	GO:0045445~myoblast differentiation	7	0.3141831238779174	0.02446249104999926	P05556, P17844, Q15149, P09382, Q92841, P23919, P07203	2189	21	19478	2966042332876500	1.0	0.34367696271227466	0.33111514298389666
P13612				GOTERM_BP_DIRECT	GO:0032930~positive regulation of superoxide anion generation	7	0.3141831238779174	0.02446249104999926	A0A7P0T936, P04899, P00533, P09211, Q15717, P05067, P00441	2189	21	19478	2966042332876500	1.0	0.34367696271227466	0.33111514298389666
Q9NR99				GOTERM_BP_DIRECT	GO:0006261~DNA-templated DNA replication	11	0.49371633752244165	0.025252747948615654	Q96S55, P35250, P27694, Q04837, P06746, Q96T60, P40938, P40937, P28340, Q9BV38, P35249	2189	45	19478	2175097710776100	1.0	0.35390983522103997	0.34097399129638145
P17931				GOTERM_BP_DIRECT	GO:1903076~regulation of protein localization to plasma membrane	8	0.3590664272890485	0.026252073410224824	A0A2R8Y793, P50281, P60709, Q00535, D6R938, Q9UN37, O15400, Q01082, Q9UKG1	2189	27	19478	2.63648e+16	1.0	0.3652295760575804	0.3518799815497045
Q9H4G4				GOTERM_BP_DIRECT	GO:0001778~plasma membrane repair	8	0.3590664272890485	0.026252073410224824	Q96FZ7, P20336, Q6ZMU5, Q9UN37, Q9H444, O43633, P56539, P35579	2189	27	19478	2.63648e+16	1.0	0.3652295760575804	0.3518799815497045
P21926				GOTERM_BP_DIRECT	GO:0006622~protein targeting to lysosome	8	0.3590664272890485	0.026252073410224824	Q99523, P20645, Q14108, Q9UN37, Q9Y2T2, O14964, O00203, P51149	2189	27	19478	2.63648e+16	1.0	0.3652295760575804	0.3518799815497045
P62495				GOTERM_BP_DIRECT	GO:0061024~membrane organization	9	0.4039497307001795	0.026641180814650743	P11142, Q99653, P50570, P57088, E9PK54, Q9Y371, Q9NR31, Q9UJU6, Q9NR46	2189	33	19478	2.42676e+16	1.0	0.36668130239848656	0.3532786454902523
O95394				GOTERM_BP_DIRECT	GO:0051491~positive regulation of filopodium assembly	9	0.4039497307001795	0.026641180814650743	A0A494C0G5, Q16658, Q06787, Q14195, O75781, P60953, P11233	2189	33	19478	2.42676e+16	1.0	0.36668130239848656	0.3532786454902523
Q02543				GOTERM_BP_DIRECT	GO:0001578~microtubule bundle formation	9	0.4039497307001795	0.026641180814650743	Q9Y6Q1, O43670, Q7Z460, Q99653, H0YFY6, Q15691, Q66K74, P46821, Q14980	2189	33	19478	2.42676e+16	1.0	0.36668130239848656	0.3532786454902523
Q9NQX7				GOTERM_BP_DIRECT	GO:0160049~negative regulation of cGAS/STING signaling pathway	6	0.26929982046678635	0.026920760177710314	P31749, O75531, P78527, Q15366, O00743, P09874	2189	16	19478	3336797624486060	1.0	0.36668130239848656	0.3532786454902523
Q04446				GOTERM_BP_DIRECT	GO:0031529~ruffle organization	6	0.26929982046678635	0.026920760177710314	A0A087WWU8, J3KN67, P09493, P63000, Q9UHB6, Q7L576, Q9BR76	2189	16	19478	3336797624486060	1.0	0.36668130239848656	0.3532786454902523
Q15404				GOTERM_BP_DIRECT	GO:0060425~lung morphogenesis	6	0.26929982046678635	0.026920760177710314	O60568, P12109, P28482, P27361, P40429, O00203	2189	16	19478	3336797624486060	1.0	0.36668130239848656	0.3532786454902523
Q14240				GOTERM_BP_DIRECT	GO:0006900~vesicle budding from membrane	6	0.26929982046678635	0.026920760177710314	Q96FZ7, P60903, Q9UN37, Q9H444, Q13492, P07355	2189	16	19478	3336797624486060	1.0	0.36668130239848656	0.3532786454902523
Q5T4S7				GOTERM_BP_DIRECT	GO:0035694~mitochondrial protein catabolic process	5	0.2244165170556553	0.027382461721607864	P17612, K7EJE8, O43464, Q16740	2189	11	19478	4.0446e+16	1.0	0.36668130239848656	0.3532786454902523
Q86W92				GOTERM_BP_DIRECT	GO:0035520~monoubiquitinated protein deubiquitination	5	0.2244165170556553	0.027382461721607864	Q96K76, Q93009, Q14694, Q93008	2189	11	19478	4.0446e+16	1.0	0.36668130239848656	0.3532786454902523
O43747				GOTERM_BP_DIRECT	GO:0010557~positive regulation of macromolecule biosynthetic process	5	0.2244165170556553	0.027382461721607864	Q14103, D6R9P3, P52926, P17096, P58546	2189	11	19478	4.0446e+16	1.0	0.36668130239848656	0.3532786454902523
Q13492				GOTERM_BP_DIRECT	GO:0043279~response to alkaloid	5	0.2244165170556553	0.027382461721607864	O43143, P31930, Q53EL6, P50416, Q13242	2189	11	19478	4.0446e+16	1.0	0.36668130239848656	0.3532786454902523
P36543				GOTERM_BP_DIRECT	GO:1905091~positive regulation of type 2 mitophagy	5	0.2244165170556553	0.027382461721607864	Q7Z6Z7, P04062, Q16543, P52789, P21796	2189	11	19478	4.0446e+16	1.0	0.36668130239848656	0.3532786454902523
P61313				GOTERM_BP_DIRECT	GO:0032392~DNA geometric change	5	0.2244165170556553	0.027382461721607864	P09429, P26583, P22626, P46063, O15347	2189	11	19478	4.0446e+16	1.0	0.36668130239848656	0.3532786454902523
P61088				GOTERM_BP_DIRECT	GO:1901798~positive regulation of signal transduction by p53 class mediator	5	0.2244165170556553	0.027382461721607864	P62829, Q96JB5, P62913, P60866, P62841	2189	11	19478	4.0446e+16	1.0	0.36668130239848656	0.3532786454902523
P78559				GOTERM_BP_DIRECT	GO:0006228~UTP biosynthetic process	5	0.2244165170556553	0.027382461721607864	P15531, O00746, P27708, Q13232, Q32Q12	2189	11	19478	4.0446e+16	1.0	0.36668130239848656	0.3532786454902523
Q8TCT9				GOTERM_BP_DIRECT	GO:0090161~Golgi ribbon formation	5	0.2244165170556553	0.027382461721607864	Q9Y3A6, Q9H4A6, Q08379, Q92614, O14744	2189	11	19478	4.0446e+16	1.0	0.36668130239848656	0.3532786454902523
Q07020				GOTERM_BP_DIRECT	GO:0007417~central nervous system development	25	1.12208e+16	0.028919260673626525	Q86W42, P10915, Q9UI15, P51649, P51648, P11166, Q9Y2A7, Q99961, P09211, Q9NRA1, P29966, P49770, P48681, O15075, O43602, P13611, O43347, Q01082, Q5T0I0, Q96DH6, P16112, O14773, P02458, P49006, P05067	2189	143	19478	1.55562e+16	1.0	0.38635591713036554	0.3722341286238517
Q8IWB7				GOTERM_BP_DIRECT	GO:0001824~blastocyst development	7	0.3141831238779174	0.030526061336352134	P17655, Q92979, P61803, P49321, P26373, P36873, P43686	2189	22	19478	2.83122e+16	1.0	0.4023354884387642	0.3876296267592081
P42766				GOTERM_BP_DIRECT	GO:0032446~protein modification by small protein conjugation	7	0.3141831238779174	0.030526061336352134	P63279, Q9UBE0, P61088, P68036, P01116, P61081, P22314	2189	22	19478	2.83122e+16	1.0	0.4023354884387642	0.3876296267592081
P36871				GOTERM_BP_DIRECT	GO:1903779~regulation of cardiac conduction	7	0.3141831238779174	0.030526061336352134	P17612, Q6PI78, P16615, P20020, P23634, O14983	2189	22	19478	2.83122e+16	1.0	0.4023354884387642	0.3876296267592081
P35658				GOTERM_BP_DIRECT	GO:0009408~response to heat	10	0.4488330341113106	0.030537530951805468	Q16082, P31689, P49770, P07900, O60884, P31749, O75475, P02511, P04792, P00441	2189	40	19478	2.22453e+16	1.0	0.4023354884387642	0.3876296267592081
Q7L5N1				GOTERM_BP_DIRECT	GO:1900182~positive regulation of protein localization to nucleus	10	0.4488330341113106	0.030537530951805468	Q96AC1, Q99497, P31749, O43504, P06493, Q96JB5, P12931, P02786, P09874, O95373	2189	40	19478	2.22453e+16	1.0	0.4023354884387642	0.3876296267592081
Q66K74				GOTERM_BP_DIRECT	GO:0048255~mRNA stabilization	10	0.4488330341113106	0.030537530951805468	Q96PU8, Q9H074, Q92804, P35637, P67809, P11940, Q15717, Q00839, Q9Y2W1, Q14011	2189	40	19478	2.22453e+16	1.0	0.4023354884387642	0.3876296267592081
P00966				GOTERM_BP_DIRECT	GO:1904262~negative regulation of TORC1 signaling	12	0.5385996409335727	0.03128347152665224	Q96EE3, P17612, P61981, P61088, P27361, Q9NR31, P63104, Q93009, P55735, O15118	2189	53	19478	2014670263840640	1.0	0.407696021936648	0.39279422610160786
P19623				GOTERM_BP_DIRECT	GO:0042744~hydrogen peroxide catabolic process	8	0.3590664272890485	0.03171057105060033	P32119, Q92626, Q13162, Q06830, P04040, P30044, P30048, P07203	2189	28	19478	2542321999608430	1.0	0.407696021936648	0.39279422610160786
P46782				GOTERM_BP_DIRECT	GO:0010332~response to gamma radiation	8	0.3590664272890485	0.03171057105060033	P06746, Q07812, Q9NQ88, P78527, P09874, P04179, P07203	2189	28	19478	2542321999608430	1.0	0.407696021936648	0.39279422610160786
Q02878				GOTERM_BP_DIRECT	GO:0010498~proteasomal protein catabolic process	8	0.3590664272890485	0.03171057105060033	Q13620, Q9UMS4, Q93034, Q13618, Q16531, P49721, P46379, P55072	2189	28	19478	2542321999608430	1.0	0.407696021936648	0.39279422610160786
P37837				GOTERM_BP_DIRECT	GO:0031122~cytoplasmic microtubule organization	11	0.49371633752244165	0.033398010930539485	Q14204, Q99426, A0A7P0T936, Q99653, Q8IYT4, P23258, Q9UDT6, P19367, P56539	2189	47	19478	2082540361381370	1.0	0.407696021936648	0.39279422610160786
Q9P2B2				GOTERM_BP_DIRECT	GO:0045429~positive regulation of nitric oxide biosynthetic process	11	0.49371633752244165	0.033398010930539485	P42224, P07900, P02649, O95865, P00966, P31749, P05067, P08238, P10909, P04179	2189	47	19478	2082540361381370	1.0	0.407696021936648	0.39279422610160786
P26639				GOTERM_BP_DIRECT	GO:0090307~mitotic spindle assembly	11	0.49371633752244165	0.033398010930539485	O00139, Q14974, O43670, Q7Z460, Q9UQE7, Q00610, Q9P287, Q08379, Q8ND56, Q14683, P21333	2189	47	19478	2082540361381370	1.0	0.407696021936648	0.39279422610160786
O94919				GOTERM_BP_DIRECT	GO:0097193~intrinsic apoptotic signaling pathway	11	0.49371633752244165	0.033398010930539485	Q9NR28, Q93034, Q07812, O43464, P99999, Q13618, O00571, P61604, P52701, P10909	2189	47	19478	2082540361381370	1.0	0.407696021936648	0.39279422610160786
P40123				GOTERM_BP_DIRECT	GO:0007611~learning or memory	14	0.6283662477558348	0.033872468186086635	P50440, P06744, A0A7P0T936, P29323, P28482, P12931, O00754, Q13492, P43034, Q92542, P00533, P61769, P05067, O75915	2189	67	19478	1.85931e+16	1.0	0.407696021936648	0.39279422610160786
P00568				GOTERM_BP_DIRECT	GO:0032790~ribosome disassembly	6	0.26929982046678635	0.03470081266483027	O94874, O43583, Q96HY6, P61221, Q9BRX2, Q96JB5	2189	17	19478	3140515411281000	1.0	0.407696021936648	0.39279422610160786
O75962				GOTERM_BP_DIRECT	GO:0019430~removal of superoxide radicals	6	0.26929982046678635	0.03470081266483027	P32119, Q99497, Q06830, P00441, P04179	2189	17	19478	3140515411281000	1.0	0.407696021936648	0.39279422610160786
Q9NPJ3				GOTERM_BP_DIRECT	GO:0006119~oxidative phosphorylation	6	0.26929982046678635	0.03470081266483027	P31930, P14927, O75323, P22695, P36542, P43246	2189	17	19478	3140515411281000	1.0	0.407696021936648	0.39279422610160786
Q9BPX5				GOTERM_BP_DIRECT	GO:0008637~apoptotic mitochondrial changes	6	0.26929982046678635	0.03470081266483027	Q07812, P31749, O14983, P52789, P10809, P12235	2189	17	19478	3140515411281000	1.0	0.407696021936648	0.39279422610160786
P43121				GOTERM_BP_DIRECT	GO:0033044~regulation of chromosome organization	6	0.26929982046678635	0.03470081266483027	A0A7P0T936, Q9Y265, P25490, O96019, Q7Z7K6, Q9Y230	2189	17	19478	3140515411281000	1.0	0.407696021936648	0.39279422610160786
P98095				GOTERM_BP_DIRECT	GO:0051290~protein heterotetramerization	6	0.26929982046678635	0.03470081266483027	O43809, Q9NSD9, Q16630, Q9Y285, Q8N684, P23921	2189	17	19478	3140515411281000	1.0	0.407696021936648	0.39279422610160786
Q7Z406				GOTERM_BP_DIRECT	GO:0021819~layer formation in cerebral cortex	6	0.26929982046678635	0.03470081266483027	P02461, Q00535, Q9Y653, O43602, P43034, P35222	2189	17	19478	3140515411281000	1.0	0.407696021936648	0.39279422610160786
O00151				GOTERM_BP_DIRECT	GO:0006310~DNA recombination	18	0.807899461400359	0.03485947049748611	P09429, P26583, P27694, P27695, P12956, Q9Y265, P15927, O96019, P39748, P35244, O60216, P13010, P49959, Q7Z4V5, O15347, Q9Y230, Q15631, Q15233	2189	95	19478	1.68596e+16	1.0	0.407696021936648	0.39279422610160786
P84103				GOTERM_BP_DIRECT	GO:0045732~positive regulation of protein catabolic process	16	0.718132854578097	0.03487108685018182	Q13620, P07900, P49840, O75396, Q9P0J0, P51149, P15311, P68400, P35241, Q16531, P49841, P55072, Q96QK1, P26038, P46459	2189	81	19478	1.75765e+16	1.0	0.407696021936648	0.39279422610160786
Q9HC35				GOTERM_BP_DIRECT	GO:0002084~protein depalmitoylation	4	0.17953321364452424	0.034980613247592905	Q9NUJ1, O95372, P50897, O75608	2189	7	19478	5084643999216860	1.0	0.407696021936648	0.39279422610160786
Q9P0K7				GOTERM_BP_DIRECT	GO:0006086~pyruvate decarboxylation to acetyl-CoA	4	0.17953321364452424	0.034980613247592905	P08559, P10515, P11177, P09622	2189	7	19478	5084643999216860	1.0	0.407696021936648	0.39279422610160786
P13611				GOTERM_BP_DIRECT	GO:0033631~cell-cell adhesion mediated by integrin	4	0.17953321364452424	0.034980613247592905	P08648, P05556, O14495, P13612	2189	7	19478	5084643999216860	1.0	0.407696021936648	0.39279422610160786
Q9UFN0				GOTERM_BP_DIRECT	GO:0034087~establishment of mitotic sister chromatid cohesion	4	0.17953321364452424	0.034980613247592905	O60216, Q9UQE7, Q14683, Q9GZZ1	2189	7	19478	5084643999216860	1.0	0.407696021936648	0.39279422610160786
Q9UJ70				GOTERM_BP_DIRECT	GO:0035995~detection of muscle stretch	4	0.17953321364452424	0.034980613247592905	P19022, P35222, P56539, Q8WZ42	2189	7	19478	5084643999216860	1.0	0.407696021936648	0.39279422610160786
P13861				GOTERM_BP_DIRECT	GO:0070358~actin polymerization-dependent cell motility	4	0.17953321364452424	0.034980613247592905	Q8N8S7, O15144, O15145, P61158	2189	7	19478	5084643999216860	1.0	0.407696021936648	0.39279422610160786
Q6IBS0				GOTERM_BP_DIRECT	GO:0007023~post-chaperonin tubulin folding pathway	4	0.17953321364452424	0.034980613247592905	Q99426, O75347, Q9BTW9	2189	7	19478	5084643999216860	1.0	0.407696021936648	0.39279422610160786
P61601				GOTERM_BP_DIRECT	GO:0035617~stress granule disassembly	4	0.17953321364452424	0.034980613247592905	Q96CS3, Q07866, P33176, P55072	2189	7	19478	5084643999216860	1.0	0.407696021936648	0.39279422610160786
Q13643				GOTERM_BP_DIRECT	GO:0019068~virion assembly	4	0.17953321364452424	0.034980613247592905	Q9H0U4, P02649, Q9Y6A9, P62820	2189	7	19478	5084643999216860	1.0	0.407696021936648	0.39279422610160786
Q9H7Z7				GOTERM_BP_DIRECT	GO:2000394~positive regulation of lamellipodium morphogenesis	4	0.17953321364452424	0.034980613247592905	P12931, Q9BR76, Q9ULV4, Q14155	2189	7	19478	5084643999216860	1.0	0.407696021936648	0.39279422610160786
P46060				GOTERM_BP_DIRECT	GO:0060440~trachea formation	4	0.17953321364452424	0.034980613247592905	P28482, P27361, Q02750, P35222	2189	7	19478	5084643999216860	1.0	0.407696021936648	0.39279422610160786
Q70UQ0				GOTERM_BP_DIRECT	GO:0009298~GDP-mannose biosynthetic process	4	0.17953321364452424	0.034980613247592905	P34949, P19367, Q9Y5P6	2189	7	19478	5084643999216860	1.0	0.407696021936648	0.39279422610160786
Q14247				GOTERM_BP_DIRECT	GO:0017145~stem cell division	4	0.17953321364452424	0.034980613247592905	Q9BVP2, Q01085, Q13618, P43034	2189	7	19478	5084643999216860	1.0	0.407696021936648	0.39279422610160786
Q09161				GOTERM_BP_DIRECT	GO:0062029~positive regulation of stress granule assembly	4	0.17953321364452424	0.034980613247592905	Q14444, Q13283, Q9UN86, Q14157	2189	7	19478	5084643999216860	1.0	0.407696021936648	0.39279422610160786
P16104				GOTERM_BP_DIRECT	GO:0000212~meiotic spindle organization	4	0.17953321364452424	0.034980613247592905	P46100, P23258, P35579	2189	7	19478	5084643999216860	1.0	0.407696021936648	0.39279422610160786
Q13596				GOTERM_BP_DIRECT	GO:0006531~aspartate metabolic process	4	0.17953321364452424	0.034980613247592905	P00505, P17174, P00966, P30520	2189	7	19478	5084643999216860	1.0	0.407696021936648	0.39279422610160786
P20042				GOTERM_BP_DIRECT	GO:0071569~protein ufmylation	4	0.17953321364452424	0.034980613247592905	O94874, Q96HY6, Q96JB5, P61960	2189	7	19478	5084643999216860	1.0	0.407696021936648	0.39279422610160786
Q15006				GOTERM_BP_DIRECT	GO:0010649~regulation of cell communication by electrical coupling	4	0.17953321364452424	0.034980613247592905	Q12797, O14958, P30626, D6R938	2189	7	19478	5084643999216860	1.0	0.407696021936648	0.39279422610160786
Q9P016				GOTERM_BP_DIRECT	GO:0046826~negative regulation of protein export from nucleus	4	0.17953321364452424	0.034980613247592905	P46060, Q00535, Q99497, P10599	2189	7	19478	5084643999216860	1.0	0.407696021936648	0.39279422610160786
P15924				GOTERM_BP_DIRECT	GO:0055129~L-proline biosynthetic process	4	0.17953321364452424	0.034980613247592905	P54886, P04181, Q96C36, P32322	2189	7	19478	5084643999216860	1.0	0.407696021936648	0.39279422610160786
Q8WWM7				GOTERM_BP_DIRECT	GO:1902991~regulation of amyloid precursor protein catabolic process	4	0.17953321364452424	0.034980613247592905	P02649, Q13492, P62942	2189	7	19478	5084643999216860	1.0	0.407696021936648	0.39279422610160786
Q96HC4				GOTERM_BP_DIRECT	GO:0019856~pyrimidine nucleobase biosynthetic process	3	0.13464991023339318	0.03500852514356316	P11172, P17812, Q9NRF8	2189	3	19478	8898126998629510	1.0	0.407696021936648	0.39279422610160786
P61970				GOTERM_BP_DIRECT	GO:1905552~positive regulation of protein localization to endoplasmic reticulum	3	0.13464991023339318	0.03500852514356316	Q96HY6, P31749, Q9NQC3	2189	3	19478	8898126998629510	1.0	0.407696021936648	0.39279422610160786
P09012				GOTERM_BP_DIRECT	GO:0000494~box C/D sno(s)RNA 3'-end processing	3	0.13464991023339318	0.03500852514356316	Q4G0J3, P22087, A6NHQ2	2189	3	19478	8898126998629510	1.0	0.407696021936648	0.39279422610160786
O75534				GOTERM_BP_DIRECT	GO:0044205~'de novo' UMP biosynthetic process	3	0.13464991023339318	0.03500852514356316	P11172, P27708, Q02127	2189	3	19478	8898126998629510	1.0	0.407696021936648	0.39279422610160786
Q9ULX6				GOTERM_BP_DIRECT	GO:1900221~regulation of amyloid-beta clearance	3	0.13464991023339318	0.03500852514356316	P02649, P05067, P10909	2189	3	19478	8898126998629510	1.0	0.407696021936648	0.39279422610160786
P40763				GOTERM_BP_DIRECT	GO:1904373~response to kainic acid	3	0.13464991023339318	0.03500852514356316	Q96SB3, P05198, P55107	2189	3	19478	8898126998629510	1.0	0.407696021936648	0.39279422610160786
Q9BYT8				GOTERM_BP_DIRECT	GO:0140501~positive regulation of reticulophagy	3	0.13464991023339318	0.03500852514356316	O94874, Q96HY6, Q96JB5	2189	3	19478	8898126998629510	1.0	0.407696021936648	0.39279422610160786
O14617				GOTERM_BP_DIRECT	GO:1903551~regulation of extracellular exosome assembly	3	0.13464991023339318	0.03500852514356316	Q99816, Q8WUM4, Q92783	2189	3	19478	8898126998629510	1.0	0.407696021936648	0.39279422610160786
Q99426				GOTERM_BP_DIRECT	GO:0009081~branched-chain amino acid metabolic process	3	0.13464991023339318	0.03500852514356316	P54687, P05165, P05166	2189	3	19478	8898126998629510	1.0	0.407696021936648	0.39279422610160786
O00116				GOTERM_BP_DIRECT	GO:0001111~RNA polymerase II promoter clearance	3	0.13464991023339318	0.03500852514356316	Q96P16, Q9NQG5, P53999	2189	3	19478	8898126998629510	1.0	0.407696021936648	0.39279422610160786
Q86W42				GOTERM_BP_DIRECT	GO:0140077~positive regulation of lipoprotein transport	3	0.13464991023339318	0.03500852514356316	P02649, O00264, Q5BJF2	2189	3	19478	8898126998629510	1.0	0.407696021936648	0.39279422610160786
Q27J81				GOTERM_BP_DIRECT	GO:1901254~positive regulation of intracellular transport of viral material	3	0.13464991023339318	0.03500852514356316	Q06787	2189	3	19478	8898126998629510	1.0	0.407696021936648	0.39279422610160786
P35573				GOTERM_BP_DIRECT	GO:0021697~cerebellar cortex formation	3	0.13464991023339318	0.03500852514356316	Q00535, Q06124, Q02750	2189	3	19478	8898126998629510	1.0	0.407696021936648	0.39279422610160786
Q9BTT0				GOTERM_BP_DIRECT	GO:0075342~symbiont-mediated disruption of host cell PML body	3	0.13464991023339318	0.03500852514356316	P68400, P67870, Q93009	2189	3	19478	8898126998629510	1.0	0.407696021936648	0.39279422610160786
P49589				GOTERM_BP_DIRECT	GO:0061740~protein targeting to lysosome involved in chaperone-mediated autophagy	3	0.13464991023339318	0.03500852514356316	P13473, P11142, E9PK54, P10909	2189	3	19478	8898126998629510	1.0	0.407696021936648	0.39279422610160786
Q4G0F5				GOTERM_BP_DIRECT	GO:1903774~positive regulation of viral budding via host ESCRT complex	3	0.13464991023339318	0.03500852514356316	Q9UN37, Q9H9H4, Q99816	2189	3	19478	8898126998629510	1.0	0.407696021936648	0.39279422610160786
Q12904				GOTERM_BP_DIRECT	GO:0006561~proline biosynthetic process	3	0.13464991023339318	0.03500852514356316	P54886, Q96C36, P32322	2189	3	19478	8898126998629510	1.0	0.407696021936648	0.39279422610160786
Q13618				GOTERM_BP_DIRECT	GO:0099578~regulation of translation at postsynapse, modulating synaptic transmission	3	0.13464991023339318	0.03500852514356316	P38919, Q7L576, P06730	2189	3	19478	8898126998629510	1.0	0.407696021936648	0.39279422610160786
O43795				GOTERM_BP_DIRECT	GO:0090148~membrane fission	10	0.4488330341113106	0.035358945397512	Q96FZ7, Q9UN37, Q9H9H4, Q9H444, Q9Y371, Q99816, O43633, Q92783, O14964, Q9ULV4	2189	41	19478	2170274877714510	1.0	0.41093993858327965	0.3959195735668569
O95671				GOTERM_BP_DIRECT	GO:2000045~regulation of G1/S transition of mitotic cell cycle	12	0.5385996409335727	0.03543899009945433	Q9UL46, Q969G3, P60709, O96019, Q06323, Q9UKG1, P67775, Q96GM5, A0A2R8Y793, O14497, Q92785, P61289, Q92922	2189	54	19478	1.97736e+16	1.0	0.411034777664665	0.3960109461620566
P42025				GOTERM_BP_DIRECT	GO:0006511~ubiquitin-dependent protein catabolic process	37	1660682226211840	0.037161754017071155	Q9H0E2, Q13618, P35998, O00487, O95376, P61086, Q9UHD9, P15374, Q7Z6Z7, P61088, P68036, P25789, P63208, Q16531, P25788, P55072, P22314, P25787, P25786, O43242, P09936, Q13620, Q15369, Q8TAT6, Q5T4S7, Q9UNS2, Q9Y4X5, Q8IX12, O00231, Q9UNM6, P63279, O14818, Q93034, Q9UNZ2, P46379, Q9UMX0, P60900	2189	237	19478	1.38916e+16	1.0	0.4246047129579791	0.40908488347070776
Q13045				GOTERM_BP_DIRECT	GO:0030837~negative regulation of actin filament polymerization	7	0.3141831238779174	0.037492992720533753	C9J0J7, P07737, Q96S97, Q9NUQ9, Q6IBS0, O94813, Q12792	2189	23	19478	2708125608278540	1.0	0.4246047129579791	0.40908488347070776
P58546				GOTERM_BP_DIRECT	GO:0048260~positive regulation of receptor-mediated endocytosis	7	0.3141831238779174	0.037492992720533753	Q9UL25, Q5T6W2, P02787, P61978, P61769, O95782, P50897, P10909	2189	23	19478	2708125608278540	1.0	0.4246047129579791	0.40908488347070776
P14543				GOTERM_BP_DIRECT	GO:0048754~branching morphogenesis of an epithelial tube	7	0.3141831238779174	0.037492992720533753	Q9NWH9, P50281, Q9Y696, P18075, O94813, P62136, Q13153	2189	23	19478	2708125608278540	1.0	0.4246047129579791	0.40908488347070776
Q9H0E2				GOTERM_BP_DIRECT	GO:0006183~GTP biosynthetic process	5	0.2244165170556553	0.037500066464459504	P15531, O00746, Q13232, Q32Q12, P12268	2189	12	19478	3.70755e+16	1.0	0.4246047129579791	0.40908488347070776
Q9UIQ6				GOTERM_BP_DIRECT	GO:0055003~cardiac myofibril assembly	5	0.2244165170556553	0.037500066464459504	P16234, P09619, O75147, P68032, Q8WZ42	2189	12	19478	3.70755e+16	1.0	0.4246047129579791	0.40908488347070776
Q92629				GOTERM_BP_DIRECT	GO:0051156~glucose 6-phosphate metabolic process	5	0.2244165170556553	0.037500066464459504	P06744, P11413, P19367, P52789	2189	12	19478	3.70755e+16	1.0	0.4246047129579791	0.40908488347070776
P43897				GOTERM_BP_DIRECT	GO:0061014~positive regulation of mRNA catabolic process	5	0.2244165170556553	0.037500066464459504	Q9HCE1, Q92945, Q92900, A5YKK6, Q8TCS8	2189	12	19478	3.70755e+16	1.0	0.4246047129579791	0.40908488347070776
P68032				GOTERM_BP_DIRECT	GO:1990542~mitochondrial transmembrane transport	5	0.2244165170556553	0.037500066464459504	P12109, P45880, Q9UJS0, Q9BWM7, P21796, P16435	2189	12	19478	3.70755e+16	1.0	0.4246047129579791	0.40908488347070776
Q8WVY7				GOTERM_BP_DIRECT	GO:1903898~negative regulation of PERK-mediated unfolded protein response	5	0.2244165170556553	0.037500066464459504	Q96HY6, P11021, P18031, P31749, Q9NVI7	2189	12	19478	3.70755e+16	1.0	0.4246047129579791	0.40908488347070776
Q5JTV8				GOTERM_BP_DIRECT	GO:0000027~ribosomal large subunit assembly	5	0.2244165170556553	0.037500066464459504	F8W7C6, P83731, P62913, P46777, Q9NU22	2189	12	19478	3.70755e+16	1.0	0.4246047129579791	0.40908488347070776
O94855				GOTERM_BP_DIRECT	GO:0006353~DNA-templated transcription termination	5	0.2244165170556553	0.037500066464459504	P24928, Q6UXN9, O14744, Q08211, Q9H0D6	2189	12	19478	3.70755e+16	1.0	0.4246047129579791	0.40908488347070776
Q8TD19				GOTERM_BP_DIRECT	GO:0032456~endocytic recycling	14	0.6283662477558348	0.03772950245634275	Q86Y82, O75436, Q9UID3, Q15907, Q9H3S7, Q9UBQ0, Q15286, P61006, O60493, Q96QK1, O14964, Q9H4M9, P61106, Q92930	2189	68	19478	1.83197e+16	1.0	0.4263582906034938	0.410774365675874
O75533				GOTERM_BP_DIRECT	GO:0072583~clathrin-dependent endocytosis	8	0.3590664272890485	0.03787873716967459	O94973, Q5VW38, P63010, Q00610, Q13492, P09496, P27824, O95782	2189	29	19478	2454655723759860	1.0	0.4263594864885813	0.4107755178498766
Q9NPQ8				GOTERM_BP_DIRECT	GO:0071902~positive regulation of protein serine/threonine kinase activity	8	0.3590664272890485	0.03787873716967459	P67775, Q9Y376, P52926, P0DP25, O00571, Q02750, P12931	2189	29	19478	2454655723759860	1.0	0.4263594864885813	0.4107755178498766
P12829				GOTERM_BP_DIRECT	GO:0007080~mitotic metaphase chromosome alignment	11	0.49371633752244165	0.03809146798529063	P37198, Q96EE3, Q96FZ7, Q14974, Q9Y266, Q9UN37, Q9HC35, Q9H444, Q13618, O43633, Q13561	2189	48	19478	2039154103852590	1.0	0.4279116187424201	0.412270917742566
Q14157				GOTERM_BP_DIRECT	GO:0021766~hippocampus development	14	0.6283662477558348	0.04188822680936626	Q96SB3, P12429, O43602, P18887, P46109, Q02218, Q00535, P07196, P23634, P43034, P49841, P62258, P46108, Q9H0D6	2189	69	19478	1.80542e+16	1.0	0.4696409429332476	0.45247498331921326
Q15075				GOTERM_BP_DIRECT	GO:0001764~neuron migration	21	0.9425493716337522	0.04267245300289729	Q13885, O15075, P02461, P07900, Q8TB73, Q13976, O43602, Q02880, P35222, P46109, Q00535, Q07812, Q9BVA1, P63000, Q71U36, P43034, P46821, P62258, Q93008, P46108	2189	119	19478	1570257705640500	1.0	0.4774972334061971	0.4600441166202763
P29323				GOTERM_BP_DIRECT	GO:0048675~axon extension	9	0.4039497307001795	0.043015605281376094	O15075, P18206, P05556, Q00535, O43602, P46821, Q7L576, Q93008	2189	36	19478	2224531749657370	1.0	0.4785276867683045	0.461036905632492
P40429				GOTERM_BP_DIRECT	GO:0006694~steroid biosynthetic process	9	0.4039497307001795	0.043015605281376094	P22307, Q15738, Q9H3P7, Q16850, Q9BX68, Q53GQ0, P37268, P40424, P48449	2189	36	19478	2224531749657370	1.0	0.4785276867683045	0.461036905632492
O75665				GOTERM_BP_DIRECT	GO:0042273~ribosomal large subunit biogenesis	9	0.4039497307001795	0.043015605281376094	P06748, P50914, Q9Y221, P61254, P18077, P62913, Q9GZL7, P18124, P46777	2189	36	19478	2224531749657370	1.0	0.4785276867683045	0.461036905632492
O75821				GOTERM_BP_DIRECT	GO:0046785~microtubule polymerization	6	0.26929982046678635	0.04373348825904297	A0A7P0T936, O43670, Q14008, Q71U36, Q15691, Q9Y3E1	2189	18	19478	2966042332876500	1.0	0.482756922519706	0.4651115575657678
Q96QR8				GOTERM_BP_DIRECT	GO:0045542~positive regulation of cholesterol biosynthetic process	6	0.26929982046678635	0.04373348825904297	Q96PU8, Q14974, P17612, P63096, P28482	2189	18	19478	2966042332876500	1.0	0.482756922519706	0.4651115575657678
Q9GZS3				GOTERM_BP_DIRECT	GO:0006851~mitochondrial calcium ion transmembrane transport	6	0.26929982046678635	0.04373348825904297	O75746, O95202, O75439, Q9H3K2, Q9UJS0, Q8NE86	2189	18	19478	2966042332876500	1.0	0.482756922519706	0.4651115575657678
O60884				GOTERM_BP_DIRECT	GO:0071816~tail-anchored membrane protein insertion into ER membrane	6	0.26929982046678635	0.04373348825904297	Q9P0I2, Q8N766, O43681, Q15006, P46379, O43765	2189	18	19478	2966042332876500	1.0	0.482756922519706	0.4651115575657678
P39748				GOTERM_BP_DIRECT	GO:1902042~negative regulation of extrinsic apoptotic signaling pathway via death domain receptors	8	0.3590664272890485	0.04478385329893235	Q96HF1, P26583, Q15121, O00571, P49841, P07203, Q92974	2189	30	19478	2.37283e+16	1.0	0.4933989849003761	0.4753646393522511
Q96CS3				GOTERM_BP_DIRECT	GO:0006123~mitochondrial electron transport, cytochrome c to oxygen	7	0.3141831238779174	0.045396746490743364	P10606, P13073, P99999, P00403, P14406, P20674	2189	24	19478	2595287041266940	1.0	0.498231471082669	0.48002049216411746
Q96FZ7				GOTERM_BP_DIRECT	GO:0039702~viral budding via host ESCRT complex	7	0.3141831238779174	0.045396746490743364	Q96FZ7, Q9UN37, Q9H9H4, Q9H444, Q99816, Q8WUM4, O43633	2189	24	19478	2595287041266940	1.0	0.498231471082669	0.48002049216411746
P49753				GOTERM_BP_DIRECT	GO:0018105~peptidyl-serine phosphorylation	15	0.6732495511669658	0.04645211570454075	Q16539, Q9Y376, P28482, P31749, P78527, P11387, P17612, P68400, Q00535, D6R938, P06493, P78362, P49841, Q13177	2189	77	19478	1.7334e+16	1.0	0.5088375432922682	0.4902388992649712
Q9NSK0				GOTERM_BP_DIRECT	GO:0086064~cell communication by electrical coupling involved in cardiac conduction	5	0.2244165170556553	0.04947667149620793	P17612, P13637, P05023, P05026	2189	13	19478	3.42236e+16	1.0	0.5317812173220243	0.5123439535199426
P55036				GOTERM_BP_DIRECT	GO:0070585~protein localization to mitochondrion	5	0.2244165170556553	0.04947667149620793	P31689, Q14318, O00429, Q7Z434, Q9Y6C9	2189	13	19478	3.42236e+16	1.0	0.5317812173220243	0.5123439535199426
Q12769				GOTERM_BP_DIRECT	GO:0003300~cardiac muscle hypertrophy	5	0.2244165170556553	0.04947667149620793	Q92769, P52306, Q13177, P56539, Q8WZ42	2189	13	19478	3.42236e+16	1.0	0.5317812173220243	0.5123439535199426
Q9NQG5				GOTERM_BP_DIRECT	GO:0071786~endoplasmic reticulum tubular network organization	5	0.2244165170556553	0.04947667149620793	Q9NP72, P57088, P61026, Q9NQC3, O95197	2189	13	19478	3.42236e+16	1.0	0.5317812173220243	0.5123439535199426
Q8WVM8				GOTERM_BP_DIRECT	GO:0030948~negative regulation of vascular endothelial growth factor receptor signaling pathway	5	0.2244165170556553	0.04947667149620793	Q9Y6C2, P18031, O75340, O14964, Q8NFZ8	2189	13	19478	3.42236e+16	1.0	0.5317812173220243	0.5123439535199426
O95479				GOTERM_BP_DIRECT	GO:0051693~actin filament capping	5	0.2244165170556553	0.04947667149620793	A0A0D9SF54, O15020, Q13813, P35241, Q01082, Q5T0I0	2189	13	19478	3.42236e+16	1.0	0.5317812173220243	0.5123439535199426
P61026				GOTERM_BP_DIRECT	GO:0007212~G protein-coupled dopamine receptor signaling pathway	5	0.2244165170556553	0.04947667149620793	P49840, P09471, Q92542, P49841, P08754	2189	13	19478	3.42236e+16	1.0	0.5317812173220243	0.5123439535199426
Q9P2R7				GOTERM_BP_DIRECT	GO:0061052~negative regulation of cell growth involved in cardiac muscle cell development	5	0.2244165170556553	0.04947667149620793	P49840, P25490, O94826, P11413, P56539	2189	13	19478	3.42236e+16	1.0	0.5317812173220243	0.5123439535199426
Q9Y394				GOTERM_BP_DIRECT	GO:1990535~neuron projection maintenance	5	0.2244165170556553	0.04947667149620793	Q14203, P29323, P13637, P05067, P78559	2189	13	19478	3.42236e+16	1.0	0.5317812173220243	0.5123439535199426
P22033				GOTERM_BP_DIRECT	GO:0106074~aminoacyl-tRNA metabolism involved in translational fidelity	5	0.2244165170556553	0.04947667149620793	P26640, Q9P2J5, P41252, P49588, Q9NSE4	2189	13	19478	3.42236e+16	1.0	0.5317812173220243	0.5123439535199426
P54619				GOTERM_BP_DIRECT	GO:0032008~positive regulation of TOR signaling	9	0.4039497307001795	0.049682889236113636	Q9H4A6, Q9HB90, Q9P2J5, Q6IAA8, O43504, Q15382, Q9H9Z2, Q9UHA4, P55735	2189	37	19478	2.16441e+16	1.0	0.5329957985968063	0.5135141403409944
P54803				GOTERM_BP_DIRECT	GO:0006415~translational termination	4	0.17953321364452424	0.0513774023227728	P62495, P61221, P15170, P13798	2189	8	19478	4.44906e+16	1.0	0.5351110864874588	0.5155521118327056
Q86YP4				GOTERM_BP_DIRECT	GO:0060316~positive regulation of ryanodine-sensitive calcium-release channel activity	4	0.17953321364452424	0.0513774023227728	Q12797, P0DP25, P28161, P78417	2189	8	19478	4.44906e+16	1.0	0.5351110864874588	0.5155521118327056
O14773				GOTERM_BP_DIRECT	GO:0051683~establishment of Golgi localization	4	0.17953321364452424	0.0513774023227728	Q9Y678, P63104, P60953, O14745	2189	8	19478	4.44906e+16	1.0	0.5351110864874588	0.5155521118327056
P50914				GOTERM_BP_DIRECT	GO:2000641~regulation of early endosome to late endosome transport	4	0.17953321364452424	0.0513774023227728	P28482, P27361, Q02750, P12931	2189	8	19478	4.44906e+16	1.0	0.5351110864874588	0.5155521118327056
P62310				GOTERM_BP_DIRECT	GO:0032784~regulation of DNA-templated transcription elongation	4	0.17953321364452424	0.0513774023227728	Q5BKZ1, Q8N163, O00267, P43897	2189	8	19478	4.44906e+16	1.0	0.5351110864874588	0.5155521118327056
O15347				GOTERM_BP_DIRECT	GO:1990544~mitochondrial ATP transmembrane transport	4	0.17953321364452424	0.0513774023227728	Q6NUK1, P05141, P12236, P12235	2189	8	19478	4.44906e+16	1.0	0.5351110864874588	0.5155521118327056
P49736				GOTERM_BP_DIRECT	GO:0070972~protein localization to endoplasmic reticulum	4	0.17953321364452424	0.0513774023227728	Q96HY6, P60520, Q9P0L0, P62258	2189	8	19478	4.44906e+16	1.0	0.5351110864874588	0.5155521118327056
P11387				GOTERM_BP_DIRECT	GO:0043653~mitochondrial fragmentation involved in apoptotic process	4	0.17953321364452424	0.0513774023227728	O00429, Q8N163, Q07812, Q96QK1	2189	8	19478	4.44906e+16	1.0	0.5351110864874588	0.5155521118327056
P33993				GOTERM_BP_DIRECT	GO:0006616~SRP-dependent cotranslational protein targeting to membrane, translocation	4	0.17953321364452424	0.0513774023227728	P61619, P61011, P60468	2189	8	19478	4.44906e+16	1.0	0.5351110864874588	0.5155521118327056
P52895				GOTERM_BP_DIRECT	GO:0048312~intracellular distribution of mitochondria	4	0.17953321364452424	0.0513774023227728	A0A7P0T936, O60313, Q9NVT9, O00429	2189	8	19478	4.44906e+16	1.0	0.5351110864874588	0.5155521118327056
O75208				GOTERM_BP_DIRECT	GO:0034475~U4 snRNA 3'-end processing	4	0.17953321364452424	0.0513774023227728	Q5RKV6, Q9NPD3, Q96B26, Q15024	2189	8	19478	4.44906e+16	1.0	0.5351110864874588	0.5155521118327056
P35244				GOTERM_BP_DIRECT	GO:0046822~regulation of nucleocytoplasmic transport	4	0.17953321364452424	0.0513774023227728	Q9BWF3, P36873, P35658, O14974	2189	8	19478	4.44906e+16	1.0	0.5351110864874588	0.5155521118327056
P50148				GOTERM_BP_DIRECT	GO:0090435~protein localization to nuclear envelope	4	0.17953321364452424	0.0513774023227728	Q3BDU5, P20700, Q5JTV8, P02545, Q03252	2189	8	19478	4.44906e+16	1.0	0.5351110864874588	0.5155521118327056
Q12765				GOTERM_BP_DIRECT	GO:0098884~postsynaptic neurotransmitter receptor internalization	4	0.17953321364452424	0.0513774023227728	O94973, P63010, Q9Y2T2, O95782	2189	8	19478	4.44906e+16	1.0	0.5351110864874588	0.5155521118327056
O14672				GOTERM_BP_DIRECT	GO:0036498~IRE1-mediated unfolded protein response	4	0.17953321364452424	0.0513774023227728	P11021, Q8IXB1, P18031, O95292	2189	8	19478	4.44906e+16	1.0	0.5351110864874588	0.5155521118327056
[truncated: 906 more rows]

## Sheet: S2
Supplementary Table S2: 2D quantifiable proteins
[truncated: 1,523 more rows]

## Sheet: S3
Supplementary Table S3: 3D quantifiable proteins
[truncated: 1,681 more rows]

## Sheet: S4
Supplementary Table S4: 3D significantly differentially expressed proteins
[truncated: 339 more rows]

[truncated: 3 more sheets: S5, S6, S7]
